# Supplementary material for: Natural allelic variations of Saccharomyces cerevisiae impact stuck fermentation due to the combined effect of ethanol and temperature; a QTL-mapping study
Source: BMC Genomics. 2019 Aug 28;20:680. doi: 10.1186/s12864-019-5959-8 (PMC6714461; doi:10.1186/s12864-019-5959-8)
Supplement: Supplementary file 4 — SNP detected by NGS (sheet 1); Tiling (Sheet 2) and filtered markers with their occurrence in the 7 segregants genotyped (sheet 3) (XLSX 544 kb) [file 12864_2019_5959_MOESM4_ESM.xlsx]

## Sheet: all SNP (WGS)
chr	pos	ref	change	stutus	quality	strain
1	525	C	T	Het	18.1	G_4A
1	547	A	G	Het	54	G_4A
1	562	C	T	Het	13.2	G_4A
1	565	T	A	Het	5.46	G_4A
1	654	C	A	Hom	43	G_4A
1	657	T	A	Hom	36	G_4A
1	673	C	T	Het	15.1	G_4A
1	720	C	T	Het	67	G_4A
1	730	G	A	Het	19.1	G_4A
1	738	C	A	Hom	104	G_4A
1	743	A	C	Hom	62	G_4A
1	780	C	T	Hom	131	G_4A
1	788	C	A	Hom	74	G_4A
1	8639	G	A	Hom	3.41	G_4A
1	8939	C	A	Hom	14.9	G_4A
1	24826	G	A	Hom	76	G_4A
1	24966	A	G	Hom	56.1	G_4A
1	25418	T	A	Hom	111	G_4A
1	25452	T	G	Het	88	G_4A
1	25460	T	C	Het	7.8	G_4A
1	25461	G	A	Hom	116	G_4A
1	25479	T	C	Hom	222	G_4A
1	25494	A	G	Het	56	G_4A
1	25497	G	A	Het	45	G_4A
1	25509	G	A	Het	60	G_4A
1	26973	A	G	Hom	6.97	G_4A
1	26994	A	G	Hom	6.8	G_4A
1	26997	T	C	Hom	3.54	G_4A
1	27013	C	T	Hom	5.2	G_4A
1	27015	A	G	Hom	4.53	G_4A
1	27027	A	T	Hom	110	G_4A
1	27044	C	T	Hom	71	G_4A
1	27090	T	C	Het	23	G_4A
1	27126	T	C	Het	120	G_4A
1	27210	A	G	Hom	121	G_4A
1	27243	G	A	Hom	162	G_4A
1	27290	C	A	Hom	175	G_4A
1	27294	G	A	Het	25	G_4A
1	27311	T	C	Het	16.1	G_4A
1	27324	A	G	Het	61	G_4A
1	27330	A	T	Het	4.77	G_4A
1	27417	C	T	Hom	222	G_4A
1	27597	A	T	Hom	60	G_4A
1	27782	C	G	Hom	3.52	G_4A
1	27783	A	G	Hom	4.75	G_4A
1	33502	A	G	Hom	201	G_4A
1	33892	C	G	Hom	222	G_4A
1	33996	A	T	Hom	179	G_4A
1	35514	T	C	Hom	222	G_4A
1	35668	G	A	Hom	198	G_4A
1	35688	C	A	Hom	188	G_4A
1	37478	G	C	Hom	203	G_4A
1	37553	A	C	Hom	169	G_4A
1	39907	G	A	Hom	211	G_4A
1	41499	A	G	Hom	156	G_4A
1	44842	C	T	Hom	222	G_4A
1	48124	T	C	Hom	222	G_4A
1	49114	T	C	Hom	195	G_4A
1	49589	T	C	Hom	216	G_4A
1	50432	T	C	Hom	208	G_4A
1	51462	G	A	Hom	161	G_4A
1	53698	C	T	Het	111	G_4A
1	54319	T	A	Hom	169	G_4A
1	54508	A	T	Hom	190	G_4A
1	55256	A	T	Hom	209	G_4A
1	55793	T	G	Hom	160	G_4A
1	56058	A	C	Hom	222	G_4A
1	57320	C	T	Hom	222	G_4A
1	59659	C	T	Hom	222	G_4A
1	60165	T	C	Hom	136	G_4A
1	60246	C	G	Hom	123	G_4A
1	63520	T	C	Hom	195	G_4A
1	64483	G	A	Hom	201	G_4A
1	66948	C	T	Hom	213	G_4A
1	67421	A	C	Hom	222	G_4A
1	68785	A	C	Hom	222	G_4A
1	74327	T	C	Hom	220	G_4A
1	80108	G	C	Hom	222	G_4A
1	89539	C	T	Hom	142	G_4A
1	90665	C	T	Hom	201	G_4A
1	91278	A	T	Hom	205	G_4A
1	93789	T	A	Hom	173	G_4A
1	95019	C	G	Hom	222	G_4A
1	102192	G	A	Hom	199	G_4A
1	104354	T	A	Hom	128	G_4A
1	107320	T	G	Hom	184	G_4A
1	114076	C	T	Hom	188	G_4A
1	114232	G	A	Hom	222	G_4A
1	115109	A	C	Hom	218	G_4A
1	120281	A	G	Hom	129	G_4A
1	126198	A	C	Het	7.8	G_4A
1	129476	A	T	Hom	206	G_4A
1	134004	T	C	Hom	136	G_4A
1	134620	T	G	Hom	151	G_4A
1	136057	A	T	Hom	143	G_4A
1	137074	G	C	Hom	222	G_4A
1	146474	G	A	Hom	195	G_4A
1	147738	C	T	Hom	222	G_4A
1	156949	T	A	Hom	156	G_4A
1	167292	C	G	Hom	163	G_4A
1	168450	C	T	Het	28	G_4A
1	168508	C	T	Hom	186	G_4A
1	168836	G	A	Hom	218	G_4A
1	171389	A	T	Hom	194	G_4A
1	171431	G	A	Hom	176	G_4A
1	175121	G	A	Hom	220	G_4A
1	179554	A	G	Hom	198	G_4A
1	184418	C	G	Hom	222	G_4A
1	185109	G	A	Hom	188	G_4A
1	185126	G	A	Hom	219	G_4A
1	185131	G	A	Hom	222	G_4A
1	185138	A	T	Hom	147	G_4A
1	185194	C	A	Hom	222	G_4A
1	185226	T	C	Hom	222	G_4A
1	185303	A	G	Hom	161	G_4A
1	185314	G	A	Hom	222	G_4A
1	185438	C	T	Hom	222	G_4A
1	185469	T	C	Hom	186	G_4A
1	185503	T	C	Hom	126	G_4A
1	187712	G	A	Hom	96	G_4A
1	191818	G	A	Hom	180	G_4A
1	195515	C	T	Hom	219	G_4A
1	195677	A	T	Hom	208	G_4A
1	203747	T	C	Het	3.01	G_4A
1	203760	G	T	Hom	4.29	G_4A
1	203778	T	C	Hom	26	G_4A
1	203780	A	G	Het	3.01	G_4A
1	203786	T	C	Hom	58	G_4A
1	203795	T	C	Hom	41	G_4A
1	204129	G	A	Het	34.1	G_4A
1	204131	A	C	Het	29	G_4A
1	204212	T	C	Hom	14.9	G_4A
1	204327	G	A	Hom	24	G_4A
1	206417	T	C	Het	22	G_4A
1	206558	T	C	Hom	47.3	G_4A
1	206561	T	A	Hom	102	G_4A
1	206564	G	T	Hom	134	G_4A
1	206567	T	A	Hom	100	G_4A
1	207179	T	C	Hom	206	G_4A
1	207299	G	A	Hom	52	G_4A
1	207698	A	G	Hom	40.1	G_4A
1	207710	G	A	Hom	63	G_4A
1	207718	T	C	Hom	222	G_4A
1	207771	G	T	Het	225	G_4A
1	220328	C	G	Het	70	G_4A
2	376	T	C	Hom	96	G_4A
2	400	C	T	Hom	122	G_4A
2	430	G	A	Hom	123	G_4A
2	433	T	C	Hom	102	G_4A
2	457	C	T	Hom	31.5	G_4A
2	1769	C	T	Hom	45	G_4A
2	1771	A	G	Hom	26.1	G_4A
2	1907	T	C	Het	11.3	G_4A
2	1917	A	C	Het	16.6	G_4A
2	5899	T	A	Hom	16.2	G_4A
2	5933	T	C	Hom	50	G_4A
2	5945	C	T	Hom	57	G_4A
2	5959	C	T	Hom	35	G_4A
2	10135	C	T	Hom	194	G_4A
2	11568	C	T	Hom	213	G_4A
2	12133	T	C	Hom	222	G_4A
2	14298	C	G	Hom	204	G_4A
2	26815	A	G	Hom	159	G_4A
2	46603	T	C	Hom	222	G_4A
2	46720	T	C	Hom	161	G_4A
2	51381	G	A	Hom	140	G_4A
2	51795	T	C	Hom	143	G_4A
2	58887	A	G	Hom	222	G_4A
2	74518	G	A	Hom	222	G_4A
2	76187	G	A	Hom	178	G_4A
2	76947	A	T	Hom	163	G_4A
2	89547	A	T	Hom	169	G_4A
2	93721	G	A	Hom	202	G_4A
2	95013	A	G	Hom	161	G_4A
2	97206	G	A	Hom	222	G_4A
2	108764	T	C	Hom	222	G_4A
2	109094	T	C	Hom	222	G_4A
2	109165	A	G	Hom	222	G_4A
2	111916	A	G	Hom	199	G_4A
2	111931	T	G	Hom	222	G_4A
2	111999	T	C	Hom	118	G_4A
2	112537	C	T	Hom	179	G_4A
2	114665	C	A	Hom	151	G_4A
2	116536	G	A	Hom	222	G_4A
2	120090	G	T	Hom	163	G_4A
2	124574	T	A	Hom	160	G_4A
2	124616	C	T	Het	4.77	G_4A
2	128480	T	A	Het	14.4	G_4A
2	130370	G	C	Hom	186	G_4A
2	134251	G	T	Hom	219	G_4A
2	135183	A	C	Hom	184	G_4A
2	135402	C	T	Hom	210	G_4A
2	136889	C	T	Hom	142	G_4A
2	141282	G	C	Hom	222	G_4A
2	151946	A	G	Hom	222	G_4A
2	152359	C	T	Hom	199	G_4A
2	152837	A	G	Hom	172	G_4A
2	152894	A	T	Hom	155	G_4A
2	153858	G	A	Hom	208	G_4A
2	154160	A	G	Hom	222	G_4A
2	154211	C	T	Hom	222	G_4A
2	154235	C	T	Hom	200	G_4A
2	154645	C	T	Hom	207	G_4A
2	155972	C	T	Hom	140	G_4A
2	160810	T	C	Hom	105	G_4A
2	163284	A	G	Hom	216	G_4A
2	167609	G	C	Hom	179	G_4A
2	168980	C	T	Hom	203	G_4A
2	173385	G	A	Hom	222	G_4A
2	173814	A	G	Hom	222	G_4A
2	175784	T	A	Hom	149	G_4A
2	183117	T	C	Hom	216	G_4A
2	183619	T	C	Hom	172	G_4A
2	184372	C	T	Hom	222	G_4A
2	186185	G	A	Hom	222	G_4A
2	186897	C	T	Hom	176	G_4A
2	189163	A	C	Hom	222	G_4A
2	191066	C	T	Hom	222	G_4A
2	193359	A	G	Hom	222	G_4A
2	202739	G	T	Hom	222	G_4A
2	205406	C	G	Hom	188	G_4A
2	206280	T	C	Hom	190	G_4A
2	206369	T	C	Hom	215	G_4A
2	206713	G	A	Hom	222	G_4A
2	207923	C	T	Hom	197	G_4A
2	208417	G	T	Hom	214	G_4A
2	210153	T	C	Hom	222	G_4A
2	213545	G	C	Hom	218	G_4A
2	213628	T	A	Hom	222	G_4A
2	214801	G	A	Hom	187	G_4A
2	216783	T	C	Hom	193	G_4A
2	242053	C	G	Hom	222	G_4A
2	249967	A	G	Hom	222	G_4A
2	250250	G	A	Hom	222	G_4A
2	250482	C	A	Hom	63.1	G_4A
2	250485	T	A	Het	16.1	G_4A
2	259444	A	G	Hom	222	G_4A
2	269396	C	T	Hom	220	G_4A
2	272748	A	G	Hom	204	G_4A
2	277912	A	G	Hom	222	G_4A
2	286304	A	C	Hom	109	G_4A
2	289972	C	T	Hom	210	G_4A
2	293070	T	G	Hom	42.3	G_4A
2	293099	C	T	Hom	191	G_4A
2	293198	C	T	Hom	202	G_4A
2	295890	C	T	Hom	202	G_4A
2	297717	G	C	Hom	196	G_4A
2	300203	G	A	Hom	168	G_4A
2	301999	G	A	Hom	222	G_4A
2	302192	A	G	Hom	162	G_4A
2	302254	T	C	Hom	222	G_4A
2	302260	T	A	Hom	158	G_4A
2	302285	T	C	Hom	178	G_4A
2	302839	T	C	Hom	172	G_4A
2	309109	G	A	Hom	222	G_4A
2	318379	T	C	Hom	222	G_4A
2	319057	T	A	Hom	126	G_4A
2	322122	T	G	Hom	196	G_4A
2	335049	T	A	Hom	222	G_4A
2	335851	T	A	Hom	222	G_4A
2	336492	C	T	Hom	222	G_4A
2	338737	G	C	Hom	136	G_4A
2	339902	A	G	Hom	45.3	G_4A
2	339903	A	G	Hom	53.3	G_4A
2	340466	G	A	Hom	114	G_4A
2	344093	A	T	Hom	144	G_4A
2	347020	T	A	Hom	222	G_4A
2	348453	C	T	Hom	198	G_4A
2	359471	A	G	Hom	169	G_4A
2	359654	G	A	Hom	151	G_4A
2	362064	C	T	Hom	154	G_4A
2	367774	A	C	Hom	169	G_4A
2	367802	A	G	Hom	222	G_4A
2	375370	T	A	Hom	222	G_4A
2	375505	C	T	Hom	152	G_4A
2	377930	G	A	Hom	222	G_4A
2	379464	A	T	Hom	211	G_4A
2	383707	G	A	Hom	222	G_4A
2	384206	G	A	Hom	147	G_4A
2	385111	A	G	Hom	102	G_4A
2	385403	T	G	Hom	207	G_4A
2	388687	T	C	Hom	212	G_4A
2	388769	G	T	Hom	195	G_4A
2	395853	C	T	Hom	222	G_4A
2	396148	A	G	Hom	222	G_4A
2	400386	A	G	Hom	159	G_4A
2	403146	C	A	Hom	138	G_4A
2	406889	T	C	Hom	222	G_4A
2	419086	G	C	Hom	214	G_4A
2	421617	G	A	Hom	192	G_4A
2	421704	T	G	Hom	194	G_4A
2	421914	A	G	Hom	170	G_4A
2	422065	T	G	Hom	222	G_4A
2	425467	G	T	Hom	222	G_4A
2	428934	A	G	Hom	182	G_4A
2	432415	C	A	Hom	207	G_4A
2	433232	C	G	Hom	104	G_4A
2	437187	G	C	Hom	169	G_4A
2	440349	G	A	Hom	164	G_4A
2	441927	A	G	Hom	222	G_4A
2	446471	C	T	Hom	222	G_4A
2	448507	G	T	Hom	177	G_4A
2	451203	T	C	Hom	180	G_4A
2	454027	T	C	Hom	171	G_4A
2	454958	C	T	Hom	222	G_4A
2	456062	C	T	Hom	175	G_4A
2	457428	G	A	Hom	209	G_4A
2	461298	A	C	Hom	201	G_4A
2	463357	C	T	Hom	214	G_4A
2	463791	G	A	Hom	222	G_4A
2	464079	T	C	Het	105	G_4A
2	464160	A	T	Het	88	G_4A
2	464193	C	T	Het	104	G_4A
2	465103	T	C	Hom	150	G_4A
2	465493	C	T	Hom	178	G_4A
2	465694	T	C	Hom	210	G_4A
2	465824	A	C	Hom	222	G_4A
2	465979	G	A	Hom	199	G_4A
2	471446	C	T	Hom	185	G_4A
2	472732	C	G	Hom	76	G_4A
2	473462	A	C	Hom	222	G_4A
2	479536	C	T	Hom	222	G_4A
2	480150	T	A	Hom	194	G_4A
2	480541	T	C	Hom	154	G_4A
2	486033	A	G	Hom	216	G_4A
2	488088	C	A	Hom	222	G_4A
2	488258	G	A	Hom	222	G_4A
2	489712	G	A	Hom	218	G_4A
2	491316	T	C	Hom	168	G_4A
2	500320	T	G	Hom	208	G_4A
2	502292	C	G	Hom	206	G_4A
2	514027	A	T	Hom	166	G_4A
2	514158	G	T	Hom	222	G_4A
2	516344	A	G	Hom	13.2	G_4A
2	516924	C	T	Hom	203	G_4A
2	517160	G	A	Hom	221	G_4A
2	517410	C	T	Hom	222	G_4A
2	517869	G	A	Hom	212	G_4A
2	518106	T	A	Hom	196	G_4A
2	518385	T	C	Hom	213	G_4A
2	518844	C	T	Hom	208	G_4A
2	520140	G	A	Hom	147	G_4A
2	520292	T	C	Hom	207	G_4A
2	520452	G	A	Hom	209	G_4A
2	520537	G	A	Hom	221	G_4A
2	520564	G	A	Hom	171	G_4A
2	520611	T	C	Hom	117	G_4A
2	520641	A	G	Hom	222	G_4A
2	522647	C	G	Hom	193	G_4A
2	523167	A	G	Hom	141	G_4A
2	523878	A	T	Hom	144	G_4A
2	524659	C	T	Hom	112	G_4A
2	528588	C	T	Hom	209	G_4A
2	529032	A	G	Hom	179	G_4A
2	530080	T	A	Hom	205	G_4A
2	535991	C	T	Hom	208	G_4A
2	538919	A	G	Hom	210	G_4A
2	542306	C	T	Hom	164	G_4A
2	542556	A	C	Hom	222	G_4A
2	542676	C	T	Hom	222	G_4A
2	543552	A	G	Hom	192	G_4A
2	547173	A	G	Hom	219	G_4A
2	547945	G	T	Hom	123	G_4A
2	548443	T	A	Hom	145	G_4A
2	551320	A	G	Hom	134	G_4A
2	551416	T	C	Hom	222	G_4A
2	552310	T	C	Hom	222	G_4A
2	552681	G	A	Hom	134	G_4A
2	553675	G	T	Het	225	G_4A
2	553923	G	T	Hom	168	G_4A
2	564041	T	G	Hom	204	G_4A
2	566217	G	C	Hom	192	G_4A
2	569301	T	A	Hom	32.5	G_4A
2	570267	C	T	Hom	213	G_4A
2	571034	G	A	Hom	208	G_4A
2	571870	T	A	Hom	154	G_4A
2	572565	T	C	Hom	222	G_4A
2	575253	C	G	Hom	222	G_4A
2	580746	C	G	Hom	222	G_4A
2	580923	A	C	Hom	164	G_4A
2	581831	C	T	Hom	222	G_4A
2	584397	C	G	Hom	185	G_4A
2	584502	G	T	Hom	203	G_4A
2	587141	T	C	Hom	193	G_4A
2	590532	T	A	Hom	127	G_4A
2	590673	A	G	Hom	144	G_4A
2	594356	G	A	Hom	222	G_4A
2	594471	C	A	Hom	141	G_4A
2	608287	G	C	Hom	115	G_4A
2	609255	A	T	Hom	144	G_4A
2	614621	C	T	Hom	171	G_4A
2	616286	A	T	Hom	222	G_4A
2	619328	G	C	Hom	170	G_4A
2	619507	G	C	Hom	211	G_4A
2	620102	G	T	Hom	166	G_4A
2	626102	A	G	Hom	166	G_4A
2	626182	C	T	Hom	222	G_4A
2	629323	C	T	Hom	142	G_4A
2	631690	C	T	Hom	148	G_4A
2	632747	T	A	Hom	204	G_4A
2	633129	C	G	Hom	186	G_4A
2	634599	G	A	Hom	142	G_4A
2	637041	C	T	Hom	146	G_4A
2	637264	T	C	Hom	222	G_4A
2	645842	C	T	Hom	222	G_4A
2	646778	C	G	Hom	222	G_4A
2	647112	T	C	Hom	185	G_4A
2	649292	A	G	Hom	165	G_4A
2	651103	G	C	Hom	222	G_4A
2	654748	C	T	Hom	190	G_4A
2	656620	C	T	Hom	222	G_4A
2	660456	A	G	Het	4.77	G_4A
2	669005	C	T	Hom	222	G_4A
2	671126	C	T	Hom	124	G_4A
2	677672	G	C	Hom	163	G_4A
2	678574	G	A	Hom	222	G_4A
2	680372	A	G	Hom	162	G_4A
2	680493	T	G	Hom	222	G_4A
2	681001	C	T	Hom	134	G_4A
2	687619	C	T	Hom	222	G_4A
2	688310	A	T	Hom	216	G_4A
2	692126	G	T	Hom	214	G_4A
2	692139	T	C	Hom	217	G_4A
2	695734	A	G	Hom	181	G_4A
2	696541	T	C	Hom	153	G_4A
2	704676	G	A	Hom	197	G_4A
2	706067	G	A	Hom	222	G_4A
2	708952	T	A	Hom	219	G_4A
2	709875	T	G	Hom	222	G_4A
2	716173	T	C	Hom	146	G_4A
2	722169	G	A	Hom	114	G_4A
2	724009	A	G	Hom	222	G_4A
2	734490	G	A	Hom	222	G_4A
2	735232	T	A	Hom	222	G_4A
2	737571	T	A	Hom	127	G_4A
2	738148	T	C	Hom	222	G_4A
2	739500	A	G	Hom	222	G_4A
2	740827	G	A	Hom	184	G_4A
2	750067	A	T	Hom	219	G_4A
2	752344	C	T	Hom	194	G_4A
2	752535	A	C	Hom	194	G_4A
2	752863	A	C	Hom	222	G_4A
2	753770	T	C	Hom	152	G_4A
2	754343	A	G	Hom	209	G_4A
2	756254	T	C	Hom	222	G_4A
2	758111	T	G	Hom	186	G_4A
2	758975	T	G	Hom	145	G_4A
2	759402	C	A	Hom	211	G_4A
2	759424	C	T	Hom	207	G_4A
2	760461	A	C	Hom	222	G_4A
2	764475	C	A	Hom	179	G_4A
2	773550	G	C	Hom	222	G_4A
2	774741	C	T	Hom	222	G_4A
2	777253	C	A	Hom	222	G_4A
2	780900	T	A	Hom	116	G_4A
2	785002	A	G	Hom	124	G_4A
2	785068	C	T	Hom	191	G_4A
2	787182	T	C	Hom	169	G_4A
2	788369	C	T	Hom	179	G_4A
2	793447	A	G	Hom	222	G_4A
2	797712	T	C	Hom	222	G_4A
2	797867	G	A	Hom	222	G_4A
2	800596	G	A	Het	29	G_4A
2	801926	T	A	Het	139	G_4A
2	802656	T	C	Het	96	G_4A
3	7735	A	G	Het	206	G_4A
3	34362	A	G	Hom	137	G_4A
3	34923	T	C	Hom	175	G_4A
3	36069	G	A	Hom	222	G_4A
3	36095	C	T	Hom	164	G_4A
3	36411	G	A	Hom	163	G_4A
3	36653	G	A	Hom	173	G_4A
3	37523	T	G	Hom	105	G_4A
3	37525	A	G	Hom	101	G_4A
3	38022	G	A	Hom	175	G_4A
3	44973	C	T	Hom	200	G_4A
3	46258	C	T	Hom	210	G_4A
3	46282	G	A	Hom	149	G_4A
3	47916	C	A	Hom	222	G_4A
3	57398	G	A	Hom	196	G_4A
3	57635	G	A	Hom	222	G_4A
3	57821	G	A	Hom	183	G_4A
3	60058	T	C	Hom	129	G_4A
3	66360	A	G	Hom	207	G_4A
3	70551	T	C	Hom	222	G_4A
3	72402	G	A	Hom	150	G_4A
3	74953	T	G	Hom	171	G_4A
3	75264	A	G	Hom	153	G_4A
3	96520	C	A	Hom	174	G_4A
3	105047	G	A	Hom	182	G_4A
3	109207	C	T	Hom	149	G_4A
3	146875	G	C	Hom	137	G_4A
3	147608	G	A	Hom	123	G_4A
3	148835	C	T	Hom	203	G_4A
3	156960	C	T	Hom	222	G_4A
3	163810	A	G	Hom	193	G_4A
3	164249	G	T	Hom	199	G_4A
3	175328	A	G	Hom	184	G_4A
3	175359	T	C	Hom	213	G_4A
3	175420	G	A	Hom	179	G_4A
3	175569	T	C	Hom	222	G_4A
3	181524	C	A	Hom	198	G_4A
3	185586	G	A	Hom	222	G_4A
3	187953	A	C	Hom	123	G_4A
3	188954	C	T	Hom	222	G_4A
3	191932	C	T	Hom	211	G_4A
3	193828	G	A	Hom	212	G_4A
3	196680	T	C	Hom	162	G_4A
3	196733	C	T	Hom	222	G_4A
3	201532	A	C	Hom	221	G_4A
3	203261	C	A	Hom	161	G_4A
3	204903	C	T	Hom	155	G_4A
3	208234	A	G	Hom	193	G_4A
3	208542	C	T	Hom	135	G_4A
3	208660	G	T	Het	129	G_4A
3	208696	G	A	Hom	198	G_4A
3	208702	G	A	Hom	222	G_4A
3	210757	G	A	Hom	201	G_4A
3	211881	G	A	Hom	201	G_4A
3	212097	G	A	Hom	163	G_4A
3	221891	A	G	Hom	222	G_4A
3	227024	G	A	Hom	222	G_4A
3	231858	G	C	Hom	151	G_4A
3	232945	C	T	Hom	185	G_4A
3	233570	G	A	Hom	222	G_4A
3	233786	T	C	Het	154	G_4A
3	233813	A	G	Hom	138	G_4A
3	234075	C	T	Hom	222	G_4A
3	238499	G	A	Hom	222	G_4A
3	238562	A	T	Hom	191	G_4A
3	244888	T	A	Hom	141	G_4A
3	247459	A	G	Hom	197	G_4A
3	249389	A	G	Hom	190	G_4A
3	250754	G	A	Hom	157	G_4A
3	251657	T	G	Hom	113	G_4A
3	251939	A	G	Hom	149	G_4A
3	253081	G	A	Hom	222	G_4A
3	270178	C	A	Hom	193	G_4A
3	272738	T	G	Hom	204	G_4A
3	276442	A	G	Hom	222	G_4A
3	281069	A	G	Hom	215	G_4A
3	284022	G	A	Hom	217	G_4A
3	284743	G	C	Hom	222	G_4A
3	286180	G	A	Hom	163	G_4A
3	286440	A	G	Hom	222	G_4A
3	289018	A	G	Hom	222	G_4A
3	300877	A	G	Hom	222	G_4A
3	301452	A	G	Hom	211	G_4A
3	302979	G	A	Hom	175	G_4A
3	304658	T	C	Het	142	G_4A
3	304927	G	T	Het	92	G_4A
4	2140	C	T	Het	4.77	G_4A
4	2147	A	T	Het	36	G_4A
4	2156	C	A	Hom	133	G_4A
4	11851	A	G	Hom	222	G_4A
4	16771	T	C	Het	39	G_4A
4	16779	C	T	Het	34	G_4A
4	16800	T	C	Het	114	G_4A
4	16806	T	C	Het	66	G_4A
4	16818	C	T	Het	133	G_4A
4	17716	G	A	Het	225	G_4A
4	18030	G	T	Het	47	G_4A
4	18050	G	A	Het	76	G_4A
4	19248	G	A	Hom	222	G_4A
4	28386	T	C	Hom	185	G_4A
4	28565	A	G	Hom	126	G_4A
4	33904	G	C	Hom	179	G_4A
4	41747	A	T	Hom	191	G_4A
4	41772	G	A	Hom	220	G_4A
4	42970	G	A	Hom	152	G_4A
4	46608	A	C	Hom	210	G_4A
4	53342	G	A	Hom	207	G_4A
4	53890	A	G	Hom	204	G_4A
4	55290	A	G	Hom	222	G_4A
4	57719	G	A	Hom	222	G_4A
4	63216	A	T	Hom	211	G_4A
4	65400	C	T	Hom	156	G_4A
4	66763	G	A	Hom	222	G_4A
4	66810	T	C	Hom	222	G_4A
4	68241	G	A	Hom	185	G_4A
4	69269	C	G	Hom	182	G_4A
4	71861	G	C	Hom	214	G_4A
4	76499	G	C	Hom	222	G_4A
4	79322	G	A	Hom	146	G_4A
4	84692	C	T	Hom	152	G_4A
4	84897	G	A	Hom	206	G_4A
4	85778	C	T	Hom	82	G_4A
4	86424	T	A	Hom	190	G_4A
4	86904	A	G	Hom	222	G_4A
4	91837	A	T	Hom	185	G_4A
4	94648	A	G	Hom	218	G_4A
4	94963	C	T	Hom	222	G_4A
4	95525	T	C	Hom	222	G_4A
4	96257	T	A	Hom	222	G_4A
4	103991	G	C	Hom	193	G_4A
4	113547	G	A	Hom	79	G_4A
4	113548	T	A	Hom	61.1	G_4A
4	114144	T	G	Hom	197	G_4A
4	126981	C	T	Hom	222	G_4A
4	127854	T	G	Hom	184	G_4A
4	128721	G	C	Hom	93	G_4A
4	131625	C	A	Hom	222	G_4A
4	134327	C	A	Hom	49	G_4A
4	149464	G	A	Hom	222	G_4A
4	154372	G	A	Hom	168	G_4A
4	154680	C	T	Hom	146	G_4A
4	154696	A	C	Hom	179	G_4A
4	155446	T	A	Hom	169	G_4A
4	155447	T	C	Hom	159	G_4A
4	156362	T	C	Hom	222	G_4A
4	156465	T	C	Hom	197	G_4A
4	160520	G	T	Hom	214	G_4A
4	161006	T	A	Hom	139	G_4A
4	163032	C	G	Hom	193	G_4A
4	163737	G	A	Hom	222	G_4A
4	165703	C	T	Hom	194	G_4A
4	166634	T	G	Hom	185	G_4A
4	167228	A	C	Hom	192	G_4A
4	167687	G	A	Hom	118	G_4A
4	168796	A	G	Hom	222	G_4A
4	170455	T	A	Hom	222	G_4A
4	171279	G	A	Hom	135	G_4A
4	172805	T	A	Hom	214	G_4A
4	172927	A	G	Hom	222	G_4A
4	173416	T	C	Hom	222	G_4A
4	173461	C	A	Hom	202	G_4A
4	174089	G	A	Hom	96	G_4A
4	174546	C	T	Hom	128	G_4A
4	176019	A	T	Hom	146	G_4A
4	177633	T	A	Hom	192	G_4A
4	178339	C	T	Hom	172	G_4A
4	178928	G	A	Hom	188	G_4A
4	179223	C	T	Hom	130	G_4A
4	179726	G	A	Hom	129	G_4A
4	179806	C	T	Hom	222	G_4A
4	182973	C	T	Hom	131	G_4A
4	195122	G	A	Hom	214	G_4A
4	196819	A	G	Hom	222	G_4A
4	199642	C	T	Hom	222	G_4A
4	208811	T	C	Hom	185	G_4A
4	214658	C	A	Hom	222	G_4A
4	215548	C	T	Hom	221	G_4A
4	223328	G	A	Hom	150	G_4A
4	223356	C	T	Hom	222	G_4A
4	226314	C	A	Hom	218	G_4A
4	232783	G	C	Hom	210	G_4A
4	269517	G	T	Hom	121	G_4A
4	269544	T	G	Het	39.1	G_4A
4	270349	T	C	Hom	202	G_4A
4	273713	A	G	Hom	151	G_4A
4	274409	A	T	Hom	178	G_4A
4	274840	C	A	Hom	222	G_4A
4	274870	A	C	Hom	222	G_4A
4	275191	T	G	Hom	167	G_4A
4	275637	A	G	Hom	222	G_4A
4	275645	C	T	Hom	130	G_4A
4	275721	T	C	Hom	199	G_4A
4	275859	T	C	Hom	139	G_4A
4	275865	A	G	Hom	222	G_4A
4	275877	G	A	Hom	222	G_4A
4	276066	A	G	Hom	190	G_4A
4	276194	A	G	Hom	211	G_4A
4	276934	G	A	Hom	167	G_4A
4	277129	G	A	Hom	220	G_4A
4	277971	C	A	Hom	176	G_4A
4	278971	G	A	Hom	181	G_4A
4	280703	A	G	Hom	222	G_4A
4	281213	G	C	Hom	182	G_4A
4	281643	C	T	Hom	209	G_4A
4	283570	C	A	Hom	111	G_4A
4	283746	A	G	Hom	114	G_4A
4	285568	C	T	Hom	169	G_4A
4	288667	T	C	Hom	181	G_4A
4	288945	G	C	Hom	161	G_4A
4	291961	G	A	Hom	214	G_4A
4	292091	A	G	Hom	184	G_4A
4	292985	A	G	Hom	159	G_4A
4	293190	G	C	Hom	100	G_4A
4	297096	G	T	Hom	222	G_4A
4	297848	A	G	Hom	139	G_4A
4	298459	C	T	Hom	222	G_4A
4	299599	C	T	Hom	136	G_4A
4	301503	C	T	Hom	153	G_4A
4	303361	A	G	Hom	103	G_4A
4	305680	C	T	Hom	222	G_4A
4	318487	C	T	Hom	222	G_4A
4	321142	A	G	Hom	222	G_4A
4	325302	T	C	Hom	63	G_4A
4	327242	G	A	Hom	173	G_4A
4	327540	G	A	Hom	163	G_4A
4	328696	A	G	Hom	211	G_4A
4	330928	A	C	Hom	222	G_4A
4	331415	C	T	Hom	222	G_4A
4	340654	C	A	Hom	222	G_4A
4	346820	A	G	Hom	171	G_4A
4	351963	A	G	Hom	151	G_4A
4	353243	G	A	Hom	174	G_4A
4	363194	C	A	Hom	222	G_4A
4	366862	C	T	Hom	159	G_4A
4	366968	C	A	Hom	222	G_4A
4	369857	A	G	Hom	187	G_4A
4	373536	G	T	Hom	189	G_4A
4	384607	G	A	Het	14.2	G_4A
4	388440	A	G	Hom	222	G_4A
4	389291	C	T	Hom	222	G_4A
4	391407	G	C	Hom	222	G_4A
4	392061	G	C	Hom	222	G_4A
4	404981	T	C	Hom	222	G_4A
4	409096	C	T	Hom	115	G_4A
4	414243	T	C	Hom	170	G_4A
4	414546	C	T	Hom	222	G_4A
4	416488	G	A	Hom	194	G_4A
4	428020	A	C	Hom	103	G_4A
4	431267	T	C	Hom	222	G_4A
4	433099	G	A	Hom	222	G_4A
4	441317	A	G	Het	106	G_4A
4	445208	C	A	Hom	209	G_4A
4	446126	T	C	Hom	183	G_4A
4	446188	A	G	Hom	202	G_4A
4	448388	T	C	Hom	222	G_4A
4	448634	G	C	Hom	147	G_4A
4	449024	A	G	Hom	193	G_4A
4	450801	T	C	Hom	209	G_4A
4	454191	G	A	Hom	187	G_4A
4	454817	T	C	Hom	206	G_4A
4	458653	T	C	Hom	156	G_4A
4	458851	G	A	Hom	222	G_4A
4	459265	T	C	Hom	204	G_4A
4	459304	G	A	Hom	160	G_4A
4	459514	G	T	Hom	174	G_4A
4	459567	G	A	Hom	117	G_4A
4	459811	A	G	Hom	155	G_4A
4	459909	C	T	Hom	189	G_4A
4	460050	G	A	Hom	196	G_4A
4	464012	C	T	Hom	201	G_4A
4	464138	C	G	Hom	151	G_4A
4	464256	G	A	Hom	218	G_4A
4	465360	C	T	Hom	196	G_4A
4	467803	T	A	Hom	212	G_4A
4	472918	G	A	Hom	222	G_4A
4	473492	C	T	Hom	222	G_4A
4	480334	T	C	Hom	222	G_4A
4	482835	G	A	Hom	222	G_4A
4	483467	C	T	Hom	222	G_4A
4	487279	A	C	Hom	185	G_4A
4	516654	G	A	Het	65	G_4A
4	520665	T	C	Hom	222	G_4A
4	521406	T	C	Hom	222	G_4A
4	525481	T	C	Hom	214	G_4A
4	527482	A	G	Hom	170	G_4A
4	538366	A	G	Hom	208	G_4A
4	550573	A	G	Hom	191	G_4A
4	553116	G	T	Hom	222	G_4A
4	554792	A	G	Hom	118	G_4A
4	554971	A	T	Hom	222	G_4A
4	555051	C	G	Hom	222	G_4A
4	562049	C	T	Hom	189	G_4A
4	566637	A	G	Hom	187	G_4A
4	567144	T	G	Hom	121	G_4A
4	571372	A	G	Hom	199	G_4A
4	573174	A	G	Hom	87	G_4A
4	575378	C	T	Hom	222	G_4A
4	575468	A	C	Hom	176	G_4A
4	581286	A	G	Hom	210	G_4A
4	583094	T	A	Hom	210	G_4A
4	586429	A	G	Hom	116	G_4A
4	590885	A	T	Hom	165	G_4A
4	591077	G	T	Hom	222	G_4A
4	596184	T	G	Hom	167	G_4A
4	598474	C	T	Hom	141	G_4A
4	601302	T	A	Hom	222	G_4A
4	604787	A	G	Hom	105	G_4A
4	605615	G	T	Hom	163	G_4A
4	605918	T	C	Hom	188	G_4A
4	608183	T	G	Hom	185	G_4A
4	614738	A	C	Hom	198	G_4A
4	636089	C	A	Hom	222	G_4A
4	636237	G	A	Hom	222	G_4A
4	636391	A	T	Hom	184	G_4A
4	636465	A	C	Hom	222	G_4A
4	637211	T	C	Hom	177	G_4A
4	640683	G	A	Hom	193	G_4A
4	660611	A	T	Hom	214	G_4A
4	661204	G	A	Hom	158	G_4A
4	663772	C	T	Hom	202	G_4A
4	665660	C	T	Hom	184	G_4A
4	667309	G	A	Hom	222	G_4A
4	667469	A	T	Hom	222	G_4A
4	673738	G	T	Hom	174	G_4A
4	688508	A	T	Hom	170	G_4A
4	690047	G	C	Hom	147	G_4A
4	698921	G	A	Hom	188	G_4A
4	705168	A	G	Hom	215	G_4A
4	708514	A	G	Hom	166	G_4A
4	710109	G	A	Hom	208	G_4A
4	714933	T	C	Hom	175	G_4A
4	715762	T	C	Hom	222	G_4A
4	717634	C	T	Hom	221	G_4A
4	721119	C	G	Hom	214	G_4A
4	727810	T	C	Hom	222	G_4A
4	736769	G	A	Hom	186	G_4A
4	736908	T	C	Hom	204	G_4A
4	741253	G	T	Hom	146	G_4A
4	741444	C	G	Hom	217	G_4A
4	743231	C	A	Hom	222	G_4A
4	745916	C	G	Hom	202	G_4A
4	747550	G	T	Hom	129	G_4A
4	749759	A	G	Hom	219	G_4A
4	749852	G	A	Hom	178	G_4A
4	750155	C	T	Hom	163	G_4A
4	750684	A	G	Hom	176	G_4A
4	755785	A	T	Hom	222	G_4A
4	757452	T	C	Hom	74	G_4A
4	757454	A	G	Hom	99	G_4A
4	759809	C	G	Hom	158	G_4A
4	760275	G	C	Hom	222	G_4A
4	771121	G	A	Hom	164	G_4A
4	793766	T	C	Hom	105	G_4A
4	799001	G	A	Hom	222	G_4A
4	802797	A	G	Hom	172	G_4A
4	810372	T	C	Hom	115	G_4A
4	815529	A	G	Hom	128	G_4A
4	817489	C	T	Hom	222	G_4A
4	824228	C	T	Hom	222	G_4A
4	826324	T	C	Hom	167	G_4A
4	831133	A	G	Hom	222	G_4A
4	831993	C	T	Hom	136	G_4A
4	832357	G	A	Hom	179	G_4A
4	836436	T	C	Hom	206	G_4A
4	843818	C	A	Hom	222	G_4A
4	844178	C	G	Hom	170	G_4A
4	844392	A	T	Hom	222	G_4A
4	847822	T	C	Hom	179	G_4A
4	851786	A	T	Hom	222	G_4A
4	852313	C	T	Hom	222	G_4A
4	852341	A	T	Hom	156	G_4A
4	855056	C	T	Hom	106	G_4A
4	856636	G	T	Hom	220	G_4A
4	858943	T	C	Hom	221	G_4A
4	867022	G	A	Hom	222	G_4A
4	868629	C	A	Hom	210	G_4A
4	870200	G	C	Hom	178	G_4A
4	872150	A	T	Hom	193	G_4A
4	890069	T	C	Hom	222	G_4A
4	890206	C	T	Hom	222	G_4A
4	891047	A	C	Hom	222	G_4A
4	891379	G	A	Hom	222	G_4A
4	893751	C	T	Hom	132	G_4A
4	927559	C	T	Hom	190	G_4A
4	929778	A	C	Hom	98	G_4A
4	936663	G	A	Hom	222	G_4A
4	937367	A	T	Hom	184	G_4A
4	938323	A	G	Hom	182	G_4A
4	943770	C	T	Hom	222	G_4A
4	944445	C	T	Hom	171	G_4A
4	950587	G	A	Hom	173	G_4A
4	955222	C	T	Hom	222	G_4A
4	959406	A	T	Hom	122	G_4A
4	961443	C	T	Hom	214	G_4A
4	962980	T	C	Hom	222	G_4A
4	964058	T	C	Hom	92	G_4A
4	965160	C	T	Hom	222	G_4A
4	967640	C	A	Hom	222	G_4A
4	968773	C	T	Hom	189	G_4A
4	969630	T	C	Hom	147	G_4A
4	971057	G	A	Hom	111	G_4A
4	974199	C	T	Hom	139	G_4A
4	976894	C	G	Hom	209	G_4A
4	977045	C	T	Hom	148	G_4A
4	979088	T	C	Hom	139	G_4A
4	993763	G	A	Hom	222	G_4A
4	1012657	G	A	Hom	210	G_4A
4	1015219	G	A	Hom	164	G_4A
4	1026744	T	C	Hom	222	G_4A
4	1028509	T	C	Hom	166	G_4A
4	1036238	G	A	Hom	222	G_4A
4	1042076	C	A	Hom	128	G_4A
4	1044174	C	T	Hom	170	G_4A
4	1046867	A	G	Hom	194	G_4A
4	1051793	C	T	Hom	170	G_4A
4	1052169	A	G	Hom	190	G_4A
4	1052196	A	C	Hom	120	G_4A
4	1053051	C	T	Hom	191	G_4A
4	1053134	T	A	Hom	112	G_4A
4	1056784	G	A	Hom	185	G_4A
4	1059932	A	G	Het	15.1	G_4A
4	1061734	G	A	Hom	146	G_4A
4	1062037	C	T	Hom	142	G_4A
4	1065086	A	G	Hom	195	G_4A
4	1066882	A	G	Hom	206	G_4A
4	1072384	G	T	Hom	214	G_4A
4	1076327	T	A	Hom	98	G_4A
4	1076733	G	A	Hom	203	G_4A
4	1077589	A	T	Hom	208	G_4A
4	1079690	G	A	Hom	203	G_4A
4	1083088	A	G	Hom	207	G_4A
4	1083252	A	G	Hom	199	G_4A
4	1102947	C	T	Hom	213	G_4A
4	1104896	G	C	Hom	212	G_4A
4	1107733	G	A	Hom	188	G_4A
4	1107805	G	A	Hom	222	G_4A
4	1111246	G	A	Hom	136	G_4A
4	1112859	T	G	Hom	195	G_4A
4	1112991	G	A	Hom	222	G_4A
4	1118719	G	A	Hom	166	G_4A
4	1121563	A	C	Hom	213	G_4A
4	1123418	T	G	Hom	181	G_4A
4	1127262	A	G	Hom	217	G_4A
4	1138235	G	A	Hom	222	G_4A
4	1150962	G	T	Hom	222	G_4A
4	1150994	G	A	Hom	151	G_4A
4	1151028	A	G	Hom	222	G_4A
4	1152100	T	G	Hom	129	G_4A
4	1152431	T	A	Hom	209	G_4A
4	1152671	T	C	Hom	108	G_4A
4	1163549	G	C	Hom	222	G_4A
4	1172914	G	A	Hom	128	G_4A
4	1173678	T	A	Hom	217	G_4A
4	1177472	C	T	Hom	222	G_4A
4	1181165	T	C	Hom	137	G_4A
4	1182010	T	G	Hom	104	G_4A
4	1182098	T	C	Hom	184	G_4A
4	1184872	T	C	Hom	222	G_4A
4	1185640	G	A	Hom	181	G_4A
4	1187273	G	T	Hom	222	G_4A
4	1188416	T	C	Hom	210	G_4A
4	1188878	C	T	Hom	222	G_4A
4	1198514	T	C	Hom	199	G_4A
4	1205421	C	T	Hom	201	G_4A
4	1206117	A	C	Hom	220	G_4A
4	1216215	C	A	Hom	222	G_4A
4	1240134	A	C	Hom	203	G_4A
4	1241303	T	A	Hom	203	G_4A
4	1246929	T	C	Hom	168	G_4A
4	1268325	C	T	Hom	222	G_4A
4	1268647	C	T	Hom	157	G_4A
4	1277799	C	T	Hom	222	G_4A
4	1281794	G	A	Hom	206	G_4A
4	1286467	T	C	Hom	222	G_4A
4	1290073	A	C	Hom	196	G_4A
4	1291528	G	A	Hom	123	G_4A
4	1298144	A	G	Hom	153	G_4A
4	1320670	A	G	Hom	147	G_4A
4	1333470	C	T	Hom	160	G_4A
4	1333527	A	G	Hom	188	G_4A
4	1339374	C	A	Hom	222	G_4A
4	1345654	G	A	Hom	118	G_4A
4	1345664	G	A	Hom	222	G_4A
4	1346251	T	C	Hom	215	G_4A
4	1346588	G	A	Hom	175	G_4A
4	1353994	T	C	Hom	222	G_4A
4	1354278	G	C	Hom	222	G_4A
4	1354322	T	A	Hom	183	G_4A
4	1356470	C	T	Hom	222	G_4A
4	1362135	G	A	Hom	222	G_4A
4	1363894	G	A	Hom	222	G_4A
4	1364465	C	T	Hom	195	G_4A
4	1364702	G	A	Hom	116	G_4A
4	1364750	A	G	Hom	203	G_4A
4	1367576	T	A	Hom	209	G_4A
4	1368825	C	T	Hom	141	G_4A
4	1372812	C	G	Hom	211	G_4A
4	1373746	A	G	Hom	193	G_4A
4	1374505	T	A	Hom	200	G_4A
4	1391555	A	C	Hom	174	G_4A
4	1393810	G	C	Hom	216	G_4A
4	1396254	T	C	Hom	222	G_4A
4	1397565	A	G	Hom	222	G_4A
4	1404113	C	A	Hom	216	G_4A
4	1410837	C	T	Hom	138	G_4A
4	1415375	G	A	Hom	222	G_4A
4	1421222	C	A	Hom	222	G_4A
4	1423141	A	T	Hom	186	G_4A
4	1425132	A	G	Hom	206	G_4A
4	1431080	G	C	Hom	222	G_4A
4	1432285	G	C	Hom	222	G_4A
4	1432429	A	G	Hom	222	G_4A
4	1432487	A	T	Hom	195	G_4A
4	1432529	C	A	Hom	222	G_4A
4	1433144	A	C	Hom	222	G_4A
4	1433387	C	G	Hom	201	G_4A
4	1433591	T	C	Hom	222	G_4A
4	1433930	T	C	Hom	194	G_4A
4	1434521	A	G	Hom	149	G_4A
4	1436292	G	A	Hom	222	G_4A
4	1436363	C	T	Hom	184	G_4A
4	1448673	A	G	Hom	177	G_4A
4	1452420	G	A	Hom	219	G_4A
4	1452825	A	T	Hom	155	G_4A
4	1458931	T	A	Hom	181	G_4A
4	1459011	C	A	Hom	183	G_4A
4	1460373	T	G	Hom	167	G_4A
4	1470869	A	G	Hom	207	G_4A
4	1472174	A	T	Hom	132	G_4A
4	1484733	A	T	Hom	171	G_4A
4	1484812	G	C	Hom	152	G_4A
4	1486178	A	T	Hom	191	G_4A
4	1491605	T	C	Hom	202	G_4A
4	1495200	G	A	Hom	184	G_4A
4	1496792	T	A	Hom	107	G_4A
4	1497214	G	C	Hom	119	G_4A
4	1503445	T	A	Hom	192	G_4A
4	1503523	G	T	Hom	135	G_4A
4	1503576	A	G	Hom	222	G_4A
4	1503947	G	A	Het	7.8	G_4A
4	1504680	A	G	Het	16.1	G_4A
4	1508840	G	A	Het	108	G_4A
4	1511451	C	G	Hom	222	G_4A
4	1511530	G	C	Hom	184	G_4A
4	1512432	C	T	Hom	138	G_4A
4	1512806	A	G	Hom	157	G_4A
4	1517348	C	T	Hom	222	G_4A
4	1524683	G	A	Het	84	G_4A
4	1524689	G	A	Het	80	G_4A
4	1524707	G	A	Hom	9.52	G_4A
5	1730	T	C	Hom	83	G_4A
5	22506	G	A	Het	104	G_4A
5	22553	G	T	Het	71	G_4A
5	26417	A	G	Hom	222	G_4A
5	32022	C	G	Hom	160	G_4A
5	35048	C	T	Hom	222	G_4A
5	36559	C	T	Hom	215	G_4A
5	36687	G	A	Hom	174	G_4A
5	38926	A	G	Hom	200	G_4A
5	41357	G	A	Hom	222	G_4A
5	41366	G	A	Hom	209	G_4A
5	42780	C	G	Hom	220	G_4A
5	43726	C	G	Hom	222	G_4A
5	43817	C	T	Hom	222	G_4A
5	44860	A	G	Hom	215	G_4A
5	45023	G	A	Hom	173	G_4A
5	45702	T	C	Hom	201	G_4A
5	48016	C	T	Hom	222	G_4A
5	48745	A	G	Hom	145	G_4A
5	49411	T	G	Hom	194	G_4A
5	50993	G	C	Hom	171	G_4A
5	51470	C	T	Hom	222	G_4A
5	51487	C	T	Hom	201	G_4A
5	55841	C	G	Hom	222	G_4A
5	56063	C	T	Hom	187	G_4A
5	56577	G	A	Hom	222	G_4A
5	57900	T	C	Hom	199	G_4A
5	65111	C	T	Hom	145	G_4A
5	67839	G	A	Hom	222	G_4A
5	68925	G	C	Hom	222	G_4A
5	76029	A	T	Hom	212	G_4A
5	76107	G	C	Hom	211	G_4A
5	76472	A	G	Hom	106	G_4A
5	76912	A	G	Hom	222	G_4A
5	77032	A	G	Hom	149	G_4A
5	77423	G	T	Hom	139	G_4A
5	78484	A	G	Hom	166	G_4A
5	78787	C	T	Hom	190	G_4A
5	80541	T	C	Hom	101	G_4A
5	80932	T	A	Hom	129	G_4A
5	81128	A	G	Hom	160	G_4A
5	85693	T	C	Hom	222	G_4A
5	88286	G	A	Hom	191	G_4A
5	88583	G	A	Hom	196	G_4A
5	88595	C	T	Hom	185	G_4A
5	90719	C	T	Hom	33.3	G_4A
5	90720	C	T	Hom	24.1	G_4A
5	91091	G	A	Hom	222	G_4A
5	94784	A	G	Hom	113	G_4A
5	98778	C	A	Hom	132	G_4A
5	103569	T	C	Het	34	G_4A
5	104404	C	T	Hom	222	G_4A
5	104442	T	C	Hom	187	G_4A
5	108747	A	T	Hom	56	G_4A
5	109103	A	G	Hom	214	G_4A
5	109146	T	C	Hom	134	G_4A
5	109271	C	T	Hom	222	G_4A
5	112311	G	A	Hom	113	G_4A
5	117705	T	C	Hom	185	G_4A
5	120903	C	T	Hom	219	G_4A
5	123683	C	A	Hom	222	G_4A
5	125211	A	T	Hom	179	G_4A
5	142972	A	T	Het	5.46	G_4A
5	146380	C	T	Hom	213	G_4A
5	147449	G	A	Hom	222	G_4A
5	148482	A	T	Hom	86.5	G_4A
5	150786	G	A	Hom	129	G_4A
5	154798	G	C	Hom	222	G_4A
5	154908	A	T	Hom	166	G_4A
5	158398	C	A	Hom	222	G_4A
5	162365	C	T	Hom	152	G_4A
5	163290	A	T	Hom	171	G_4A
5	165015	A	G	Hom	222	G_4A
5	165776	A	G	Hom	103	G_4A
5	168930	G	A	Hom	146	G_4A
5	169431	C	T	Hom	204	G_4A
5	169452	G	A	Hom	218	G_4A
5	170676	G	A	Hom	222	G_4A
5	173259	G	A	Hom	222	G_4A
5	178044	A	G	Hom	173	G_4A
5	193525	T	G	Hom	159	G_4A
5	196983	T	G	Hom	115	G_4A
5	204525	C	G	Hom	209	G_4A
5	204885	T	C	Hom	222	G_4A
5	208366	C	A	Hom	178	G_4A
5	219768	T	C	Hom	133	G_4A
5	220516	A	G	Hom	129	G_4A
5	220904	A	G	Hom	95	G_4A
5	222253	G	A	Hom	222	G_4A
5	222346	G	C	Hom	203	G_4A
5	223628	G	T	Hom	222	G_4A
5	227640	T	C	Hom	152	G_4A
5	228468	A	G	Hom	175	G_4A
5	230512	A	G	Hom	221	G_4A
5	244404	T	A	Hom	195	G_4A
5	245401	G	A	Hom	202	G_4A
5	257857	G	T	Hom	174	G_4A
5	262066	C	T	Hom	222	G_4A
5	262352	G	T	Hom	222	G_4A
5	263652	T	C	Hom	205	G_4A
5	265185	T	C	Hom	156	G_4A
5	266991	T	C	Hom	222	G_4A
5	267773	A	T	Hom	220	G_4A
5	268009	T	A	Hom	183	G_4A
5	273175	T	A	Hom	112	G_4A
5	276583	G	A	Hom	149	G_4A
5	280223	G	A	Hom	197	G_4A
5	283231	A	G	Hom	170	G_4A
5	290339	C	T	Hom	162	G_4A
5	290603	A	G	Hom	222	G_4A
5	293310	A	G	Hom	209	G_4A
5	293706	T	C	Hom	222	G_4A
5	304779	A	T	Hom	222	G_4A
5	308710	C	T	Hom	222	G_4A
5	309654	A	G	Hom	220	G_4A
5	309985	C	A	Hom	214	G_4A
5	314857	A	T	Hom	222	G_4A
5	315035	C	T	Hom	166	G_4A
5	315135	G	A	Hom	222	G_4A
5	323150	C	T	Het	11.3	G_4A
5	323159	A	C	Het	18.1	G_4A
5	325017	T	C	Hom	164	G_4A
5	333437	A	G	Hom	168	G_4A
5	333779	C	G	Hom	217	G_4A
5	334416	G	T	Hom	184	G_4A
5	334623	G	C	Hom	210	G_4A
5	336727	G	A	Hom	135	G_4A
5	343502	C	A	Hom	222	G_4A
5	343588	T	G	Hom	207	G_4A
5	345985	G	A	Hom	94	G_4A
5	345988	A	C	Hom	185	G_4A
5	346773	A	T	Hom	161	G_4A
5	348093	C	T	Hom	213	G_4A
5	350876	G	A	Hom	219	G_4A
5	355397	A	G	Hom	222	G_4A
5	360509	C	T	Hom	185	G_4A
5	361120	T	C	Hom	104	G_4A
5	370893	A	G	Hom	204	G_4A
5	373682	A	C	Het	19.1	G_4A
5	374325	C	A	Hom	222	G_4A
5	377190	T	A	Hom	215	G_4A
5	377281	C	G	Hom	207	G_4A
5	379541	C	T	Hom	189	G_4A
5	385002	A	G	Hom	172	G_4A
5	389576	C	T	Hom	222	G_4A
5	389822	C	T	Hom	222	G_4A
5	389845	C	T	Hom	214	G_4A
5	390625	C	T	Hom	131	G_4A
5	393496	T	A	Hom	162	G_4A
5	394376	G	C	Hom	221	G_4A
5	399921	T	C	Hom	162	G_4A
5	400132	C	G	Hom	215	G_4A
5	400481	T	A	Hom	221	G_4A
5	400915	T	C	Hom	222	G_4A
5	407658	C	A	Hom	91	G_4A
5	407664	T	C	Hom	153	G_4A
5	426512	G	T	Hom	139	G_4A
5	428691	T	C	Hom	205	G_4A
5	432587	A	G	Hom	147	G_4A
5	441476	C	A	Hom	188	G_4A
5	452821	C	T	Hom	207	G_4A
5	462446	G	A	Hom	53	G_4A
5	462447	C	T	Hom	74	G_4A
5	471244	G	A	Hom	222	G_4A
5	473483	C	G	Hom	222	G_4A
5	477753	A	G	Hom	222	G_4A
5	484860	A	G	Hom	222	G_4A
5	486157	G	A	Hom	82	G_4A
5	486312	A	C	Hom	213	G_4A
5	499612	T	C	Hom	200	G_4A
5	499745	G	A	Hom	197	G_4A
5	502082	C	T	Hom	218	G_4A
5	507407	C	A	Hom	222	G_4A
5	511350	T	G	Hom	212	G_4A
5	515315	C	T	Hom	166	G_4A
5	515785	T	G	Hom	212	G_4A
5	518275	T	A	Hom	216	G_4A
5	518973	A	T	Hom	129	G_4A
5	519067	T	A	Hom	222	G_4A
5	522010	C	A	Hom	199	G_4A
5	523488	A	T	Hom	167	G_4A
5	534231	C	G	Hom	213	G_4A
5	538740	T	G	Hom	179	G_4A
5	538956	G	A	Hom	218	G_4A
5	539655	C	T	Hom	222	G_4A
5	541873	G	C	Hom	207	G_4A
5	550210	A	T	Hom	161	G_4A
5	552684	T	A	Hom	151	G_4A
5	553226	T	A	Hom	219	G_4A
5	553660	T	C	Hom	218	G_4A
5	553933	T	C	Hom	75	G_4A
5	557054	G	T	Hom	134	G_4A
5	558084	G	A	Hom	222	G_4A
5	561717	C	T	Hom	222	G_4A
5	561736	G	A	Hom	168	G_4A
5	561746	G	A	Hom	126	G_4A
5	561766	A	G	Hom	159	G_4A
5	561906	C	A	Hom	154	G_4A
5	561915	A	G	Hom	185	G_4A
5	562072	T	C	Hom	187	G_4A
5	562097	T	C	Hom	177	G_4A
5	562155	C	T	Hom	222	G_4A
5	562173	T	G	Hom	219	G_4A
5	562264	A	G	Hom	222	G_4A
5	562359	C	T	Hom	196	G_4A
5	562436	C	A	Hom	163	G_4A
5	562473	A	G	Hom	209	G_4A
5	562518	A	G	Hom	213	G_4A
5	562559	C	T	Hom	172	G_4A
5	562570	A	G	Hom	192	G_4A
5	562582	A	G	Hom	222	G_4A
5	562610	C	T	Hom	222	G_4A
5	566242	C	A	Hom	144	G_4A
5	566247	C	T	Hom	203	G_4A
5	566268	A	C	Hom	195	G_4A
5	566276	T	C	Hom	177	G_4A
5	566278	A	G	Hom	148	G_4A
5	566283	C	T	Hom	222	G_4A
5	566286	C	T	Hom	222	G_4A
5	566292	G	T	Hom	201	G_4A
5	566295	C	T	Hom	192	G_4A
5	566304	A	T	Hom	189	G_4A
5	566309	G	A	Hom	180	G_4A
5	566319	A	G	Hom	157	G_4A
5	566328	C	T	Hom	219	G_4A
5	566373	G	T	Hom	99	G_4A
5	566376	A	G	Hom	79	G_4A
5	566388	G	A	Hom	166	G_4A
5	566400	T	C	Hom	222	G_4A
5	566427	T	G	Hom	210	G_4A
5	566434	A	G	Hom	166	G_4A
5	566463	G	A	Hom	177	G_4A
5	566466	T	C	Hom	202	G_4A
5	566472	A	G	Hom	182	G_4A
5	566501	A	G	Hom	75.1	G_4A
5	566502	C	T	Hom	68	G_4A
5	566512	C	A	Hom	222	G_4A
5	566542	G	C	Hom	222	G_4A
5	566565	G	A	Hom	181	G_4A
5	566568	T	G	Hom	207	G_4A
5	566580	T	C	Hom	163	G_4A
5	568090	T	C	Hom	148	G_4A
5	568123	A	G	Hom	216	G_4A
5	568132	A	G	Hom	220	G_4A
5	568152	A	G	Hom	215	G_4A
5	568309	G	A	Hom	158	G_4A
5	568351	C	T	Hom	172	G_4A
5	568377	T	C	Hom	111	G_4A
5	568378	G	A	Hom	90	G_4A
5	568383	A	G	Hom	128	G_4A
5	568387	C	T	Hom	119	G_4A
5	568407	A	G	Hom	87.2	G_4A
5	568408	C	T	Hom	94	G_4A
5	568423	C	T	Hom	189	G_4A
5	568461	G	A	Hom	151	G_4A
5	568469	G	A	Hom	139	G_4A
5	568471	T	C	Hom	183	G_4A
6	5269	G	T	Hom	24.1	G_4A
6	6619	T	C	Het	3.85	G_4A
6	6624	A	G	Hom	8.25	G_4A
6	6627	A	G	Het	6.79	G_4A
6	13657	C	T	Hom	126	G_4A
6	13747	C	T	Hom	33.5	G_4A
6	14512	A	G	Hom	25	G_4A
6	14824	A	G	Hom	3.83	G_4A
6	14830	G	A	Hom	20.3	G_4A
6	14922	C	G	Het	3.54	G_4A
6	14925	T	A	Het	17.1	G_4A
6	15018	G	A	Het	22	G_4A
6	15291	T	C	Hom	42.5	G_4A
6	15300	A	T	Hom	18	G_4A
6	15324	T	A	Hom	20.8	G_4A
6	15375	T	C	Hom	3.98	G_4A
6	15378	G	A	Hom	23	G_4A
6	15398	A	T	Hom	167	G_4A
6	17065	T	C	Hom	207	G_4A
6	17130	T	C	Hom	222	G_4A
6	17148	G	A	Hom	215	G_4A
6	21549	A	G	Hom	160	G_4A
6	22012	T	C	Hom	145	G_4A
6	28916	T	C	Hom	164	G_4A
6	29278	A	G	Het	4.13	G_4A
6	29287	G	T	Het	22	G_4A
6	29290	T	C	Het	41	G_4A
6	29293	G	A	Het	139	G_4A
6	29505	A	G	Hom	222	G_4A
6	30312	T	A	Hom	222	G_4A
6	34884	G	A	Hom	52.1	G_4A
6	34886	A	G	Hom	66	G_4A
6	35273	T	C	Hom	222	G_4A
6	37000	A	T	Hom	132	G_4A
6	41296	C	T	Hom	221	G_4A
6	47484	G	C	Hom	222	G_4A
6	52648	T	A	Hom	182	G_4A
6	54007	G	A	Hom	177	G_4A
6	58816	C	T	Hom	222	G_4A
6	63396	T	C	Hom	19	G_4A
6	64449	C	G	Hom	222	G_4A
6	69826	C	T	Hom	222	G_4A
6	72919	G	C	Hom	222	G_4A
6	73633	T	A	Hom	132	G_4A
6	75397	T	C	Hom	141	G_4A
6	76992	T	A	Hom	213	G_4A
6	78930	A	T	Hom	188	G_4A
6	80725	A	T	Hom	167	G_4A
6	81448	A	G	Hom	206	G_4A
6	83044	A	C	Hom	207	G_4A
6	86209	T	C	Hom	181	G_4A
6	91190	C	T	Hom	180	G_4A
6	94477	A	G	Hom	15.9	G_4A
6	105822	C	G	Hom	187	G_4A
6	108829	T	C	Hom	176	G_4A
6	110832	A	C	Hom	170	G_4A
6	120241	T	A	Hom	118	G_4A
6	124909	C	G	Hom	135	G_4A
6	130967	T	C	Hom	213	G_4A
6	131953	A	G	Hom	195	G_4A
6	132559	A	G	Hom	167	G_4A
6	133936	G	C	Hom	196	G_4A
6	146528	T	C	Hom	208	G_4A
6	147641	G	A	Hom	167	G_4A
6	149532	A	G	Hom	125	G_4A
6	150723	C	A	Hom	178	G_4A
6	152337	G	A	Hom	222	G_4A
6	152660	G	A	Hom	222	G_4A
6	152714	A	G	Hom	222	G_4A
6	152837	G	A	Hom	210	G_4A
6	155140	G	A	Hom	206	G_4A
6	156697	C	T	Hom	160	G_4A
6	162886	G	A	Hom	206	G_4A
6	168102	T	C	Hom	115	G_4A
6	171473	C	T	Hom	219	G_4A
6	171651	C	T	Hom	152	G_4A
6	172839	T	C	Hom	194	G_4A
6	175594	A	T	Hom	175	G_4A
6	178778	C	T	Hom	203	G_4A
6	184083	G	A	Hom	181	G_4A
6	185722	C	T	Hom	222	G_4A
6	186245	A	G	Het	19.1	G_4A
6	193342	T	G	Het	22	G_4A
6	197286	C	T	Hom	186	G_4A
6	199447	T	G	Het	8.14	G_4A
6	204006	G	C	Hom	222	G_4A
6	212677	C	T	Hom	166	G_4A
6	230129	T	A	Hom	214	G_4A
6	237141	G	A	Hom	13.9	G_4A
7	9341	A	G	Hom	163	G_4A
7	12610	T	A	Hom	152	G_4A
7	13446	A	T	Hom	211	G_4A
7	14079	A	C	Hom	202	G_4A
7	16079	T	G	Hom	138	G_4A
7	21948	T	C	Hom	188	G_4A
7	22035	G	A	Het	14.2	G_4A
7	26102	T	C	Hom	179	G_4A
7	26299	A	G	Hom	143	G_4A
7	26801	G	A	Hom	222	G_4A
7	29361	C	T	Hom	190	G_4A
7	29398	C	T	Hom	148	G_4A
7	31914	G	A	Hom	198	G_4A
7	36448	G	A	Hom	133	G_4A
7	37280	A	T	Hom	197	G_4A
7	43683	G	A	Hom	222	G_4A
7	44995	T	C	Hom	165	G_4A
7	45002	G	A	Hom	152	G_4A
7	46094	G	A	Hom	120	G_4A
7	47823	T	C	Hom	145	G_4A
7	52022	C	T	Hom	195	G_4A
7	56658	T	C	Hom	159	G_4A
7	63456	T	C	Hom	180	G_4A
7	67624	A	G	Hom	213	G_4A
7	68009	T	A	Hom	194	G_4A
7	68067	A	G	Hom	222	G_4A
7	68211	G	A	Hom	222	G_4A
7	68385	G	A	Hom	222	G_4A
7	69315	T	C	Hom	203	G_4A
7	70413	C	T	Hom	220	G_4A
7	79268	A	G	Hom	144	G_4A
7	79358	T	C	Hom	161	G_4A
7	79504	T	G	Hom	178	G_4A
7	79586	C	A	Hom	222	G_4A
7	79663	G	A	Hom	203	G_4A
7	80674	T	C	Hom	140	G_4A
7	82405	T	G	Hom	222	G_4A
7	83386	T	G	Hom	134	G_4A
7	84203	T	C	Hom	216	G_4A
7	86574	A	G	Hom	214	G_4A
7	88055	G	A	Hom	91	G_4A
7	88819	A	G	Hom	129	G_4A
7	90591	C	T	Hom	222	G_4A
7	92820	G	A	Hom	222	G_4A
7	100285	C	A	Hom	207	G_4A
7	101923	T	A	Hom	148	G_4A
7	104250	A	G	Het	225	G_4A
7	106692	C	T	Hom	140	G_4A
7	106964	C	A	Hom	160	G_4A
7	108556	G	A	Hom	222	G_4A
7	110035	C	T	Hom	120	G_4A
7	112532	C	G	Hom	222	G_4A
7	112940	A	G	Het	17.1	G_4A
7	112943	A	G	Het	54	G_4A
7	112955	A	G	Het	25	G_4A
7	114462	C	T	Hom	202	G_4A
7	124719	A	G	Hom	222	G_4A
7	125048	C	T	Hom	154	G_4A
7	129038	C	T	Hom	222	G_4A
7	131741	A	C	Hom	197	G_4A
7	133304	G	A	Hom	145	G_4A
7	133514	G	A	Hom	222	G_4A
7	134947	C	T	Hom	193	G_4A
7	142582	T	C	Hom	161	G_4A
7	142656	G	A	Hom	222	G_4A
7	142737	C	T	Hom	172	G_4A
7	142798	T	C	Hom	222	G_4A
7	142863	C	A	Hom	118	G_4A
7	142926	T	C	Hom	200	G_4A
7	146946	G	C	Hom	194	G_4A
7	158412	T	C	Hom	188	G_4A
7	158916	A	T	Het	148	G_4A
7	167895	T	C	Hom	204	G_4A
7	176107	T	G	Hom	208	G_4A
7	177687	T	C	Hom	208	G_4A
7	177975	G	C	Hom	175	G_4A
7	186206	G	A	Hom	178	G_4A
7	186769	T	C	Hom	222	G_4A
7	187532	T	A	Hom	193	G_4A
7	188282	T	C	Hom	102	G_4A
7	191252	A	G	Hom	222	G_4A
7	191348	A	T	Hom	210	G_4A
7	193938	C	T	Hom	183	G_4A
7	194505	C	T	Hom	210	G_4A
7	199308	T	C	Hom	222	G_4A
7	201855	T	C	Hom	182	G_4A
7	202039	T	G	Hom	222	G_4A
7	203677	A	G	Hom	212	G_4A
7	207056	A	C	Hom	221	G_4A
7	207481	C	T	Hom	220	G_4A
7	207551	T	G	Hom	215	G_4A
7	207781	T	G	Hom	202	G_4A
7	208555	A	T	Hom	196	G_4A
7	209438	G	A	Hom	192	G_4A
7	212128	C	T	Hom	222	G_4A
7	216463	T	C	Hom	222	G_4A
7	218492	T	A	Hom	187	G_4A
7	229363	A	G	Hom	180	G_4A
7	229534	T	G	Hom	181	G_4A
7	230594	G	T	Hom	151	G_4A
7	232813	G	A	Hom	222	G_4A
7	236721	T	C	Hom	213	G_4A
7	244535	C	A	Hom	103	G_4A
7	248667	G	C	Hom	222	G_4A
7	249026	T	G	Hom	207	G_4A
7	272795	T	A	Hom	180	G_4A
7	276180	G	C	Hom	173	G_4A
7	285219	T	C	Hom	191	G_4A
7	292625	A	G	Hom	156	G_4A
7	297283	C	T	Hom	222	G_4A
7	302623	A	C	Hom	193	G_4A
7	308044	A	G	Hom	115	G_4A
7	315434	T	A	Hom	175	G_4A
7	315635	A	G	Hom	222	G_4A
7	317991	G	C	Hom	222	G_4A
7	321972	T	A	Hom	219	G_4A
7	325380	T	G	Hom	222	G_4A
7	329356	G	A	Hom	221	G_4A
7	329451	A	G	Hom	141	G_4A
7	334383	C	T	Hom	155	G_4A
7	336457	T	A	Hom	164	G_4A
7	338887	G	A	Hom	182	G_4A
7	339118	G	A	Hom	86	G_4A
7	340285	G	A	Hom	222	G_4A
7	341281	G	A	Hom	216	G_4A
7	351511	G	C	Hom	202	G_4A
7	354534	C	T	Hom	106	G_4A
7	355098	T	A	Hom	151	G_4A
7	359674	C	T	Hom	222	G_4A
7	359855	G	T	Hom	114	G_4A
7	370476	A	G	Hom	142	G_4A
7	370996	T	C	Hom	211	G_4A
7	377882	G	A	Hom	170	G_4A
7	380428	A	G	Hom	151	G_4A
7	386099	A	G	Hom	169	G_4A
7	390823	C	T	Hom	220	G_4A
7	391660	C	T	Hom	209	G_4A
7	392315	T	C	Hom	208	G_4A
7	392453	A	C	Hom	87	G_4A
7	394435	G	A	Het	15.1	G_4A
7	395359	C	T	Hom	116	G_4A
7	399178	G	C	Hom	222	G_4A
7	406217	A	G	Hom	190	G_4A
7	407454	G	A	Hom	177	G_4A
7	408316	T	C	Hom	210	G_4A
7	418064	T	G	Hom	146	G_4A
7	418202	C	T	Hom	114	G_4A
7	419557	C	T	Hom	197	G_4A
7	424042	A	G	Hom	128	G_4A
7	424415	A	G	Hom	114	G_4A
7	424620	C	T	Hom	216	G_4A
7	426067	C	G	Hom	133	G_4A
7	431877	G	C	Hom	222	G_4A
7	433461	A	T	Hom	192	G_4A
7	442187	A	C	Het	37	G_4A
7	447167	T	C	Hom	222	G_4A
7	449305	T	G	Hom	157	G_4A
7	451905	G	A	Hom	215	G_4A
7	457022	G	A	Hom	198	G_4A
7	457418	G	A	Hom	135	G_4A
7	459355	A	T	Hom	149	G_4A
7	459867	T	C	Hom	207	G_4A
7	461742	T	C	Hom	164	G_4A
7	465145	G	T	Hom	222	G_4A
7	467387	T	A	Hom	184	G_4A
7	467730	C	T	Hom	10.2	G_4A
7	472246	G	C	Hom	222	G_4A
7	473079	G	A	Hom	129	G_4A
7	480161	C	A	Hom	222	G_4A
7	482446	G	A	Hom	216	G_4A
7	483277	A	G	Hom	73	G_4A
7	485508	C	G	Hom	97	G_4A
7	488072	C	A	Hom	222	G_4A
7	490004	T	C	Hom	200	G_4A
7	491820	A	G	Hom	222	G_4A
7	492533	G	A	Hom	222	G_4A
7	494715	G	T	Hom	148	G_4A
7	497242	T	A	Het	11.5	G_4A
7	497747	C	A	Hom	222	G_4A
7	498521	T	C	Hom	114	G_4A
7	499579	G	A	Hom	189	G_4A
7	500260	C	A	Hom	158	G_4A
7	501009	G	A	Hom	171	G_4A
7	507124	G	C	Hom	222	G_4A
7	509757	C	T	Hom	222	G_4A
7	513253	A	T	Hom	178	G_4A
7	517686	G	A	Het	21	G_4A
7	517689	G	A	Het	13.2	G_4A
7	518702	C	T	Hom	195	G_4A
7	520054	G	A	Hom	197	G_4A
7	522374	G	A	Hom	195	G_4A
7	526005	A	G	Hom	222	G_4A
7	533328	A	G	Hom	200	G_4A
7	533759	T	C	Hom	141	G_4A
7	547208	C	T	Hom	222	G_4A
7	548567	A	G	Hom	98	G_4A
7	548923	T	G	Hom	149	G_4A
7	549407	C	T	Hom	222	G_4A
7	549656	T	A	Hom	211	G_4A
7	554608	T	C	Hom	132	G_4A
7	557700	C	A	Hom	134	G_4A
7	558497	G	A	Hom	222	G_4A
7	558640	T	C	Hom	206	G_4A
7	578731	T	C	Hom	133	G_4A
7	579785	T	A	Hom	137	G_4A
7	585575	C	T	Hom	152	G_4A
7	586043	G	C	Hom	220	G_4A
7	590527	C	A	Hom	159	G_4A
7	593090	C	T	Hom	217	G_4A
7	594413	C	T	Hom	222	G_4A
7	594506	C	T	Hom	147	G_4A
7	594509	A	T	Hom	32.3	G_4A
7	595340	G	A	Hom	222	G_4A
7	595799	A	T	Hom	182	G_4A
7	596788	C	T	Hom	111	G_4A
7	600929	G	A	Hom	213	G_4A
7	610875	C	T	Hom	219	G_4A
7	612759	C	T	Hom	208	G_4A
7	615761	C	T	Hom	194	G_4A
7	626679	G	A	Hom	222	G_4A
7	634321	G	T	Het	106	G_4A
7	634467	G	A	Hom	201	G_4A
7	634480	G	A	Hom	120	G_4A
7	634557	G	A	Hom	155	G_4A
7	642267	G	A	Hom	198	G_4A
7	674618	A	C	Het	21	G_4A
7	684802	T	C	Hom	162	G_4A
7	688364	C	A	Hom	207	G_4A
7	699673	T	C	Hom	92	G_4A
7	702818	A	T	Hom	133	G_4A
7	720659	G	A	Hom	104	G_4A
7	722053	A	C	Hom	222	G_4A
7	730604	T	C	Hom	115	G_4A
7	732233	G	A	Hom	165	G_4A
7	734324	T	C	Hom	121	G_4A
7	741527	G	A	Hom	120	G_4A
7	742510	C	T	Hom	219	G_4A
7	748014	A	T	Hom	186	G_4A
7	749529	A	T	Hom	106	G_4A
7	764377	C	G	Hom	222	G_4A
7	764470	A	G	Hom	222	G_4A
7	767458	A	T	Hom	90	G_4A
7	769748	A	C	Hom	215	G_4A
7	773187	C	T	Hom	188	G_4A
7	773390	A	T	Hom	167	G_4A
7	790984	A	G	Hom	124	G_4A
7	791218	T	C	Hom	155	G_4A
7	791316	T	C	Hom	161	G_4A
7	791919	A	G	Hom	45.5	G_4A
7	792224	G	C	Hom	205	G_4A
7	794741	G	C	Hom	223	G_4A
7	794838	A	G	Hom	208	G_4A
7	794863	T	C	Hom	184	G_4A
7	796676	T	C	Hom	206	G_4A
7	800725	A	G	Hom	202	G_4A
7	801370	C	T	Hom	222	G_4A
7	803574	A	G	Hom	216	G_4A
7	805977	G	C	Hom	222	G_4A
7	824079	C	A	Hom	119	G_4A
7	825416	G	A	Hom	204	G_4A
7	828531	A	G	Hom	145	G_4A
7	834928	T	A	Hom	152	G_4A
7	835241	C	T	Hom	171	G_4A
7	837906	G	C	Hom	195	G_4A
7	838490	T	A	Hom	151	G_4A
7	841151	C	T	Hom	185	G_4A
7	849492	T	C	Hom	138	G_4A
7	850166	C	T	Hom	142	G_4A
7	851981	C	G	Hom	182	G_4A
7	852572	C	G	Hom	222	G_4A
7	852578	G	C	Hom	222	G_4A
7	861578	T	C	Hom	131	G_4A
7	868348	A	C	Hom	207	G_4A
7	868406	G	T	Hom	188	G_4A
7	868413	G	A	Hom	206	G_4A
7	868494	A	C	Hom	206	G_4A
7	868670	G	A	Hom	211	G_4A
7	873474	C	T	Hom	206	G_4A
7	876915	A	T	Hom	186	G_4A
7	877212	A	G	Het	77	G_4A
7	890597	A	G	Hom	208	G_4A
7	895006	G	C	Hom	218	G_4A
7	895227	A	G	Hom	220	G_4A
7	895450	C	T	Hom	185	G_4A
7	895768	G	A	Hom	222	G_4A
7	896035	A	G	Hom	222	G_4A
7	896480	A	G	Hom	222	G_4A
7	896532	G	A	Hom	173	G_4A
7	898059	G	A	Hom	209	G_4A
7	898083	T	C	Hom	222	G_4A
7	898088	T	C	Hom	176	G_4A
7	898325	A	G	Hom	186	G_4A
7	898998	A	G	Hom	183	G_4A
7	900252	C	T	Hom	222	G_4A
7	901138	C	T	Hom	58	G_4A
7	901305	C	T	Hom	222	G_4A
7	901463	C	G	Hom	222	G_4A
7	901650	T	C	Hom	222	G_4A
7	901731	T	C	Hom	222	G_4A
7	904346	G	A	Hom	196	G_4A
7	905664	T	C	Hom	126	G_4A
7	909110	G	A	Hom	191	G_4A
7	910502	A	G	Hom	190	G_4A
7	913551	G	A	Hom	185	G_4A
7	923957	T	C	Hom	202	G_4A
7	925154	A	G	Hom	222	G_4A
7	927088	G	A	Hom	222	G_4A
7	927284	T	C	Hom	222	G_4A
7	927992	G	C	Hom	174	G_4A
7	929724	C	G	Hom	222	G_4A
7	930575	C	T	Hom	222	G_4A
7	937593	G	A	Hom	222	G_4A
7	938963	A	T	Hom	114	G_4A
7	942855	G	A	Hom	180	G_4A
7	942938	A	T	Hom	120	G_4A
7	945152	C	A	Het	20	G_4A
7	948986	A	G	Hom	155	G_4A
7	949513	C	T	Hom	80	G_4A
7	954458	G	C	Hom	222	G_4A
7	956489	A	G	Hom	147	G_4A
7	956696	T	A	Hom	178	G_4A
7	960458	T	C	Hom	126	G_4A
7	962723	A	G	Hom	222	G_4A
7	966638	T	G	Hom	135	G_4A
7	976180	C	A	Hom	222	G_4A
7	978758	T	G	Hom	140	G_4A
7	981478	A	G	Hom	169	G_4A
7	982687	C	T	Hom	191	G_4A
7	983376	T	A	Hom	143	G_4A
7	995677	G	A	Hom	222	G_4A
7	998468	G	C	Hom	189	G_4A
7	1003492	G	A	Hom	207	G_4A
7	1003595	G	C	Hom	179	G_4A
7	1004942	C	T	Hom	222	G_4A
7	1008628	T	C	Hom	152	G_4A
7	1012575	C	G	Hom	174	G_4A
7	1020120	C	T	Hom	222	G_4A
7	1021402	T	C	Hom	222	G_4A
7	1022998	G	C	Hom	222	G_4A
7	1028091	G	A	Hom	186	G_4A
7	1032231	C	A	Hom	145	G_4A
7	1041698	A	G	Hom	222	G_4A
7	1042013	G	A	Hom	186	G_4A
7	1042609	G	T	Hom	192	G_4A
7	1044919	C	G	Hom	202	G_4A
7	1046909	T	C	Hom	216	G_4A
7	1047535	G	A	Hom	206	G_4A
7	1048419	T	C	Het	225	G_4A
7	1056558	C	T	Hom	184	G_4A
7	1059189	G	C	Hom	154	G_4A
7	1062675	T	C	Hom	136	G_4A
7	1067724	T	C	Hom	83.1	G_4A
7	1067725	G	A	Hom	66.1	G_4A
7	1067756	G	A	Hom	199	G_4A
7	1070406	T	C	Hom	5.44	G_4A
7	1070418	G	T	Hom	66.1	G_4A
7	1070426	C	T	Hom	37.1	G_4A
7	1070442	G	A	Hom	35.1	G_4A
7	1070445	G	A	Hom	35.1	G_4A
7	1082442	T	C	Hom	36.1	G_4A
7	1082444	T	C	Hom	36.1	G_4A
7	1082477	C	T	Hom	12.3	G_4A
7	1082508	C	T	Hom	134	G_4A
7	1082514	C	T	Hom	144	G_4A
7	1082522	T	C	Hom	107	G_4A
8	6456	A	G	Hom	3.41	G_4A
8	6457	G	T	Het	8.14	G_4A
8	6865	T	G	Hom	193	G_4A
8	7085	A	G	Hom	72	G_4A
8	7087	T	C	Hom	3.41	G_4A
8	7090	T	C	Hom	23	G_4A
8	7107	T	G	Hom	14.1	G_4A
8	7129	T	A	Hom	32.5	G_4A
8	7262	G	A	Het	3.01	G_4A
8	8360	G	A	Hom	222	G_4A
8	8399	G	T	Hom	158	G_4A
8	8417	G	C	Hom	200	G_4A
8	8441	T	C	Hom	222	G_4A
8	8573	A	C	Hom	222	G_4A
8	9080	G	A	Hom	221	G_4A
8	10242	G	T	Hom	7.77	G_4A
8	12563	T	C	Hom	6.29	G_4A
8	12613	T	A	Hom	35.1	G_4A
8	12616	T	A	Hom	42.1	G_4A
8	12630	A	G	Hom	174	G_4A
8	15239	A	G	Hom	150	G_4A
8	15293	C	T	Hom	222	G_4A
8	15928	T	C	Hom	182	G_4A
8	27733	T	C	Hom	200	G_4A
8	30465	G	A	Hom	222	G_4A
8	35271	T	G	Hom	66	G_4A
8	35378	A	G	Hom	13.2	G_4A
8	46074	G	A	Hom	162	G_4A
8	47072	A	T	Hom	196	G_4A
8	47642	G	A	Hom	222	G_4A
8	49107	A	C	Hom	222	G_4A
8	49621	T	C	Hom	222	G_4A
8	51892	G	A	Hom	222	G_4A
8	52112	C	T	Hom	191	G_4A
8	55457	G	C	Hom	50.5	G_4A
8	55458	G	C	Hom	64.1	G_4A
8	57605	T	C	Hom	222	G_4A
8	59222	G	C	Hom	118	G_4A
8	60451	T	G	Hom	128	G_4A
8	63315	C	A	Hom	159	G_4A
8	79061	G	A	Hom	126	G_4A
8	80150	A	G	Hom	164	G_4A
8	83454	G	A	Hom	222	G_4A
8	84104	G	C	Hom	207	G_4A
8	84293	A	T	Hom	176	G_4A
8	84777	A	T	Hom	130	G_4A
8	92658	A	T	Hom	161	G_4A
8	93332	A	G	Hom	56.3	G_4A
8	93335	T	C	Hom	17.6	G_4A
8	93346	G	T	Hom	47.5	G_4A
8	93350	G	A	Hom	62	G_4A
8	93574	T	C	Hom	10.4	G_4A
8	93872	T	C	Hom	124	G_4A
8	93875	G	A	Hom	119	G_4A
8	93896	A	G	Hom	6.02	G_4A
8	93932	A	G	Hom	22.5	G_4A
8	93935	C	T	Hom	25.5	G_4A
8	94059	C	T	Hom	3.41	G_4A
8	94060	G	T	Hom	24	G_4A
8	94175	C	T	Hom	6.02	G_4A
8	95423	T	C	Hom	145	G_4A
8	96527	T	G	Hom	211	G_4A
8	97798	G	A	Hom	175	G_4A
8	98643	C	G	Hom	166	G_4A
8	124270	T	G	Hom	141	G_4A
8	124640	C	G	Hom	222	G_4A
8	136914	T	G	Hom	222	G_4A
8	143451	T	C	Hom	215	G_4A
8	144235	T	C	Hom	208	G_4A
8	150182	T	C	Hom	222	G_4A
8	153195	A	T	Hom	190	G_4A
8	153589	G	A	Hom	130	G_4A
8	155016	G	A	Hom	169	G_4A
8	158962	G	A	Hom	162	G_4A
8	159031	A	T	Hom	198	G_4A
8	160450	T	C	Hom	222	G_4A
8	163731	C	A	Hom	140	G_4A
8	164274	A	T	Hom	139	G_4A
8	165710	T	A	Hom	180	G_4A
8	166120	G	C	Hom	209	G_4A
8	169389	G	A	Hom	184	G_4A
8	170084	A	G	Hom	215	G_4A
8	171761	G	T	Hom	132	G_4A
8	172560	G	T	Hom	143	G_4A
8	172829	T	G	Hom	137	G_4A
8	173923	T	G	Hom	222	G_4A
8	174120	A	C	Hom	129	G_4A
8	176426	A	T	Hom	202	G_4A
8	176997	G	A	Hom	183	G_4A
8	177333	A	T	Hom	205	G_4A
8	178672	A	G	Hom	177	G_4A
8	180046	G	C	Hom	174	G_4A
8	181265	A	T	Hom	194	G_4A
8	182027	A	G	Hom	222	G_4A
8	182852	T	G	Hom	170	G_4A
8	184572	A	C	Hom	159	G_4A
8	185325	C	T	Hom	222	G_4A
8	185478	T	C	Hom	155	G_4A
8	194113	T	C	Het	4.13	G_4A
8	194308	A	T	Hom	151	G_4A
8	198809	C	T	Hom	118	G_4A
8	199523	T	C	Hom	222	G_4A
8	200617	A	G	Hom	181	G_4A
8	205108	G	A	Hom	222	G_4A
8	208733	G	A	Hom	114	G_4A
8	209176	C	T	Hom	200	G_4A
8	217411	C	T	Hom	222	G_4A
8	219038	A	T	Hom	219	G_4A
8	224264	G	C	Hom	213	G_4A
8	226347	G	A	Hom	194	G_4A
8	227864	T	C	Hom	222	G_4A
8	234113	G	C	Hom	192	G_4A
8	234310	C	T	Hom	222	G_4A
8	236037	A	C	Hom	222	G_4A
8	247325	G	A	Hom	222	G_4A
8	252880	C	T	Hom	201	G_4A
8	254158	A	T	Hom	185	G_4A
8	254246	A	C	Hom	197	G_4A
8	254330	T	C	Hom	172	G_4A
8	263049	T	C	Hom	193	G_4A
8	264104	G	A	Hom	222	G_4A
8	264341	G	T	Hom	91	G_4A
8	270808	C	A	Hom	140	G_4A
8	340212	T	C	Hom	68	G_4A
8	356603	C	A	Hom	222	G_4A
8	365208	G	A	Hom	205	G_4A
8	385620	T	A	Hom	170	G_4A
8	386466	T	A	Hom	172	G_4A
8	389050	A	G	Hom	11.3	G_4A
8	389052	G	A	Hom	28.5	G_4A
8	391307	G	C	Hom	177	G_4A
8	397561	C	T	Hom	211	G_4A
8	398985	G	C	Hom	185	G_4A
8	400069	A	T	Hom	213	G_4A
8	404066	C	T	Hom	215	G_4A
8	414234	C	G	Hom	210	G_4A
8	417927	T	C	Hom	147	G_4A
8	417967	T	C	Hom	222	G_4A
8	424323	G	C	Hom	111	G_4A
8	424752	T	A	Hom	156	G_4A
8	428194	T	C	Hom	153	G_4A
8	428431	C	T	Hom	66	G_4A
8	432524	T	C	Hom	214	G_4A
8	433117	C	G	Hom	216	G_4A
8	435830	T	A	Hom	203	G_4A
8	440472	A	T	Hom	212	G_4A
8	441527	G	A	Hom	211	G_4A
8	445905	A	C	Hom	222	G_4A
8	449041	C	A	Hom	145	G_4A
8	463392	T	A	Hom	136	G_4A
8	465492	C	A	Hom	222	G_4A
8	469897	G	T	Hom	194	G_4A
8	496069	G	A	Hom	178	G_4A
8	496909	G	A	Hom	222	G_4A
8	497071	G	A	Hom	221	G_4A
8	499348	G	T	Hom	179	G_4A
8	502447	G	A	Hom	222	G_4A
8	503182	T	C	Het	50	G_4A
8	508424	A	C	Hom	201	G_4A
8	508527	G	A	Hom	211	G_4A
8	515719	G	A	Hom	222	G_4A
8	519609	C	T	Hom	197	G_4A
8	525401	G	A	Hom	222	G_4A
8	525446	A	C	Het	118	G_4A
8	525451	T	C	Het	225	G_4A
8	525454	G	A	Het	128	G_4A
8	525457	C	A	Het	145	G_4A
8	525475	G	A	Het	5.46	G_4A
8	525641	A	G	Het	38.2	G_4A
8	525646	T	A	Het	26.2	G_4A
8	525649	C	A	Hom	20.6	G_4A
8	525700	A	T	Hom	14.2	G_4A
8	525703	C	T	Hom	15.1	G_4A
8	525714	A	G	Hom	53	G_4A
8	525733	T	C	Hom	53	G_4A
8	525736	T	C	Hom	156	G_4A
8	525744	G	C	Hom	10.4	G_4A
8	525746	A	G	Hom	10.2	G_4A
8	525749	G	T	Hom	85	G_4A
8	525943	G	A	Hom	145	G_4A
8	526004	A	G	Hom	222	G_4A
8	526276	C	T	Hom	180	G_4A
8	526301	T	C	Hom	161	G_4A
8	526729	C	T	Het	22.4	G_4A
8	526732	T	C	Het	22.4	G_4A
8	526775	C	G	Het	50	G_4A
8	526918	T	C	Het	4.19	G_4A
8	527225	A	G	Hom	54	G_4A
8	527263	T	C	Het	44	G_4A
8	527311	T	A	Het	44	G_4A
8	527424	C	T	Hom	22.1	G_4A
8	527450	T	G	Hom	171	G_4A
8	527517	C	A	Hom	59	G_4A
8	528334	A	G	Het	176	G_4A
8	528367	A	G	Hom	203	G_4A
8	556785	G	A	Het	30	G_4A
8	556808	G	A	Hom	97	G_4A
8	556812	A	G	Het	8.14	G_4A
8	556813	A	G	Het	4.14	G_4A
9	23572	T	A	Hom	29	G_4A
9	23579	T	C	Hom	38	G_4A
9	23608	G	A	Hom	11.3	G_4A
9	23611	T	C	Hom	10.4	G_4A
9	23614	C	T	Hom	15.1	G_4A
9	23692	G	C	Hom	6.02	G_4A
9	23899	A	T	Het	34	G_4A
9	23910	G	T	Het	41	G_4A
9	24100	G	A	Hom	118	G_4A
9	24112	G	A	Hom	96	G_4A
9	24129	G	A	Hom	104	G_4A
9	24196	G	A	Hom	9.97	G_4A
9	24391	G	A	Hom	22.8	G_4A
9	24398	A	T	Hom	16.9	G_4A
9	24730	T	C	Hom	17.6	G_4A
9	24733	T	A	Hom	10.4	G_4A
9	24792	C	A	Hom	222	G_4A
9	24796	C	T	Hom	144	G_4A
9	24804	A	T	Hom	5.29	G_4A
9	24808	G	C	Hom	23	G_4A
9	24810	C	T	Hom	30.5	G_4A
9	24820	G	T	Hom	99	G_4A
9	24835	A	C	Het	81.5	G_4A
9	24838	G	A	Hom	94	G_4A
9	24844	A	G	Hom	147	G_4A
9	24949	G	A	Het	19.1	G_4A
9	24950	T	C	Het	30	G_4A
9	25324	G	A	Het	109	G_4A
9	25351	T	C	Het	90	G_4A
9	25376	C	T	Hom	198	G_4A
9	25392	C	A	Het	74	G_4A
9	25393	T	A	Het	81	G_4A
9	25765	A	G	Hom	86	G_4A
9	25792	T	G	Hom	222	G_4A
9	25842	A	C	Hom	7.59	G_4A
9	25902	T	C	Hom	222	G_4A
9	25906	A	G	Hom	188	G_4A
9	26053	A	T	Het	136	G_4A
9	26056	G	A	Het	103	G_4A
9	26065	C	T	Het	141	G_4A
9	26103	A	G	Het	42	G_4A
9	31312	A	G	Hom	209	G_4A
9	31384	C	T	Hom	222	G_4A
9	31904	G	A	Hom	207	G_4A
9	31909	A	G	Hom	151	G_4A
9	33811	G	A	Hom	170	G_4A
9	33870	G	T	Hom	222	G_4A
9	34088	T	C	Hom	217	G_4A
9	37723	G	C	Hom	213	G_4A
9	38124	T	G	Hom	222	G_4A
9	39962	T	A	Hom	125	G_4A
9	42862	A	C	Hom	194	G_4A
9	44433	A	G	Hom	167	G_4A
9	44800	C	T	Hom	171	G_4A
9	44979	C	T	Hom	222	G_4A
9	45367	G	A	Hom	153	G_4A
9	45530	C	T	Hom	212	G_4A
9	45559	A	C	Hom	167	G_4A
9	45691	T	G	Hom	222	G_4A
9	45705	G	A	Hom	217	G_4A
9	45805	T	C	Hom	169	G_4A
9	47766	G	C	Hom	116	G_4A
9	48780	T	C	Hom	149	G_4A
9	49143	G	C	Hom	188	G_4A
9	50388	T	A	Hom	144	G_4A
9	52260	G	A	Hom	222	G_4A
9	52725	G	A	Hom	128	G_4A
9	54356	G	T	Hom	180	G_4A
9	55428	G	T	Hom	185	G_4A
9	57683	A	G	Hom	222	G_4A
9	58130	C	T	Hom	201	G_4A
9	58382	C	T	Hom	209	G_4A
9	58508	A	G	Hom	212	G_4A
9	58511	G	A	Hom	222	G_4A
[truncated: 9,123 more rows]

## Sheet: all SNP (TILLING)
chr	position
chr1	1124
chr1	1364
chr1	1559
chr1	1804
chr1	2236
chr1	2789
chr1	2873
chr1	3002
chr1	3091
chr1	3623
chr1	3891
chr1	3906
chr1	4120
chr1	4400
chr1	4555
chr1	4734
chr1	4769
chr1	4825
chr1	4949
chr1	5195
chr1	5368
chr1	5571
chr1	5607
chr1	5655
chr1	5825
chr1	5893
chr1	5967
chr1	6035
chr1	6171
chr1	6491
chr1	6553
chr1	6649
chr1	6892
chr1	7192
chr1	7408
chr1	8001
chr1	8121
chr1	8323
chr1	8570
chr1	8727
chr1	8899
chr1	9268
chr1	9743
chr1	9858
chr1	9956
chr1	10086
chr1	10144
chr1	10294
chr1	10445
chr1	10680
chr1	10815
chr1	10948
chr1	11328
chr1	11395
chr1	11558
chr1	11681
chr1	14221
chr1	14565
chr1	14634
chr1	15116
chr1	15923
chr1	16280
chr1	17176
chr1	18735
chr1	19169
chr1	20405
chr1	20769
chr1	21017
chr1	21550
chr1	24306
chr1	25280
chr1	25776
chr1	25895
chr1	25958
chr1	26540
chr1	27695
chr1	27797
chr1	51284
chr1	54213
chr1	66948
chr1	76830
chr1	107319
chr1	136065
chr1	138498
chr1	141803
chr1	146473
chr1	147728
chr1	158973
chr1	160858
chr1	161014
chr1	161131
chr1	162108
chr1	163074
chr1	165639
chr1	168444
chr1	169472
chr1	180644
chr1	180818
chr1	180942
chr1	182133
chr1	182253
chr1	182848
chr1	183536
chr1	184411
chr1	184883
chr1	185127
chr1	186958
chr1	188188
chr1	189930
chr1	196877
chr1	197022
chr1	198443
chr1	199024
chr1	202190
chr1	203556
chr1	204194
chr1	204519
chr1	205054
chr1	206292
chr1	208753
chr1	208850
chr1	211143
chr1	213146
chr1	216708
chr1	227768
chr1	228640
chr1	230081
chr2	501
chr2	990
chr2	1043
chr2	2692
chr2	3612
chr2	4643
chr2	5449
chr2	5463
chr2	6041
chr2	6292
chr2	6704
chr2	7160
chr2	7434
chr2	8915
chr2	9425
chr2	14295
chr2	35625
chr2	35992
chr2	37423
chr2	40259
chr2	49601
chr2	61008
chr2	80198
chr2	83693
chr2	109167
chr2	114667
chr2	116836
chr2	129438
chr2	135407
chr2	136630
chr2	141216
chr2	142140
chr2	146446
chr2	148599
chr2	152952
chr2	153855
chr2	154647
chr2	168982
chr2	181644
chr2	184379
chr2	190945
chr2	191601
chr2	197715
chr2	198781
chr2	198897
chr2	205406
chr2	206716
chr2	209377
chr2	210154
chr2	214192
chr2	220686
chr2	222555
chr2	222787
chr2	224119
chr2	224310
chr2	224328
chr2	224766
chr2	225029
chr2	225113
chr2	225664
chr2	225742
chr2	226100
chr2	226337
chr2	226349
chr2	240052
chr2	242007
chr2	250484
chr2	251103
chr2	251541
chr2	254739
chr2	256096
chr2	260119
chr2	260197
chr2	260341
chr2	262927
chr2	263246
chr2	263295
chr2	263327
chr2	263562
chr2	263666
chr2	264214
chr2	264423
chr2	264456
chr2	264880
chr2	269395
chr2	274127
chr2	289972
chr2	293099
chr2	293200
chr2	295890
chr2	297721
chr2	301938
chr2	302192
chr2	302257
chr2	317248
chr2	321907
chr2	326746
chr2	326895
chr2	329651
chr2	335849
chr2	336490
chr2	339733
chr2	340465
chr2	341384
chr2	348619
chr2	350613
chr2	351465
chr2	362074
chr2	368049
chr2	368559
chr2	369841
chr2	375500
chr2	377042
chr2	377817
chr2	390132
chr2	394420
chr2	397640
chr2	402238
chr2	404062
chr2	406262
chr2	411146
chr2	414747
chr2	415532
chr2	417522
chr2	419199
chr2	419314
chr2	421905
chr2	425463
chr2	428692
chr2	428796
chr2	428868
chr2	432408
chr2	441717
chr2	445050
chr2	448499
chr2	452575
chr2	454018
chr2	454119
chr2	457093
chr2	461008
chr2	461814
chr2	465486
chr2	470364
chr2	470534
chr2	495576
chr2	499286
chr2	500788
chr2	506691
chr2	513588
chr2	515364
chr2	516917
chr2	517152
chr2	517207
chr2	517403
chr2	518837
chr2	520441
chr2	520531
chr2	520636
chr2	527410
chr2	528581
chr2	529024
chr2	532466
chr2	534743
chr2	536414
chr2	536466
chr2	537342
chr2	538426
chr2	539251
chr2	540830
chr2	542300
chr2	542669
chr2	546313
chr2	551318
chr2	551411
chr2	556192
chr2	559173
chr2	561064
chr2	565452
chr2	567596
chr2	568753
chr2	571029
chr2	572279
chr2	575247
chr2	575782
chr2	579947
chr2	580919
chr2	581213
chr2	581825
chr2	583513
chr2	583981
chr2	587138
chr2	587823
chr2	589482
chr2	590662
chr2	590892
chr2	590975
chr2	594347
chr2	594464
chr2	594780
chr2	598014
chr2	599146
chr2	600207
chr2	602171
chr2	610426
chr2	619322
chr2	623815
chr2	624267
chr2	626092
chr2	629317
chr2	631574
chr2	637927
chr2	643902
chr2	645020
chr2	645836
chr2	648269
chr2	649290
chr2	650603
chr2	650619
chr2	651100
chr2	652356
chr2	655542
chr2	662102
chr2	664152
chr2	667165
chr2	674841
chr2	676573
chr2	683263
chr2	687613
chr2	690323
chr2	691521
chr2	692125
chr2	692674
chr2	694119
chr2	695729
chr2	700000
chr2	707485
chr2	708939
chr2	709868
chr2	735225
chr2	744415
chr2	753274
chr2	753986
chr2	754776
chr2	768778
chr2	773542
chr2	786429
chr2	788363
chr2	795749
chr2	797858
chr2	799487
chr2	811026
chr2	811146
chr2	811833
chr3	7724
chr3	8254
chr3	36094
chr3	36651
chr3	37519
chr3	37730
chr3	49399
chr3	60056
chr3	82713
chr3	85976
chr3	87865
chr3	89754
chr3	114381
chr3	156954
chr3	179116
chr3	181518
chr3	198104
chr3	207958
chr3	208231
chr3	208536
chr3	234547
chr3	243731
chr3	243956
chr3	253085
chr3	254356
chr3	257526
chr3	258832
chr3	265231
chr3	271420
chr3	295289
chr3	296556
chr3	296684
chr3	296750
chr3	298404
chr3	308017
chr3	315233
chr3	315573
chr4	2132
chr4	3880
chr4	7204
chr4	18196
chr4	33899
chr4	38200
chr4	51735
chr4	65400
chr4	67541
chr4	67807
chr4	69267
chr4	75656
chr4	79473
chr4	79850
chr4	80821
chr4	83770
chr4	85780
chr4	93060
chr4	94649
chr4	96126
chr4	96265
chr4	99698
chr4	101884
chr4	104964
chr4	106054
chr4	106323
chr4	109355
chr4	114465
chr4	117619
chr4	122050
chr4	131604
chr4	132257
chr4	136068
chr4	139430
chr4	140571
chr4	149469
chr4	150381
chr4	150484
chr4	150786
chr4	153693
chr4	153714
chr4	154897
chr4	159519
chr4	163033
chr4	163736
chr4	164009
chr4	165703
chr4	166098
chr4	166429
chr4	168797
chr4	173461
chr4	179718
chr4	179806
chr4	183920
chr4	185788
chr4	199257
chr4	199994
chr4	210599
chr4	211833
chr4	213116
chr4	213700
chr4	214658
chr4	216135
chr4	221459
chr4	229028
chr4	239876
chr4	252794
chr4	254858
chr4	258188
chr4	258725
chr4	261144
chr4	265845
chr4	268736
chr4	274410
chr4	274839
chr4	274969
chr4	275639
chr4	279036
chr4	281642
chr4	283569
chr4	285567
chr4	288547
chr4	290074
chr4	292596
chr4	297094
chr4	297749
chr4	297844
chr4	297969
chr4	298458
chr4	299381
chr4	300257
chr4	302422
chr4	305679
chr4	308967
chr4	311435
chr4	312610
chr4	318486
chr4	328696
chr4	336888
chr4	339236
chr4	340653
chr4	346821
chr4	369854
chr4	373530
chr4	386268
chr4	392059
chr4	407888
chr4	423384
chr4	428855
chr4	428934
chr4	431955
chr4	434436
chr4	435378
chr4	437143
chr4	445204
chr4	448171
chr4	449019
chr4	449559
chr4	449645
chr4	449982
chr4	454188
chr4	458403
chr4	459905
chr4	460050
chr4	464478
chr4	465356
chr4	467800
chr4	471339
chr4	473488
chr4	498300
chr4	501658
chr4	504138
chr4	507147
chr4	511119
chr4	518916
chr4	521618
chr4	530201
chr4	530756
chr4	531096
chr4	534641
chr4	534770
chr4	539197
chr4	548348
chr4	550566
chr4	555047
chr4	567144
chr4	571364
chr4	572202
chr4	575458
chr4	583432
chr4	586426
chr4	591074
chr4	598469
chr4	614725
chr4	636666
chr4	637200
chr4	640678
chr4	644582
chr4	646289
chr4	647133
chr4	648665
chr4	649791
chr4	650285
chr4	661202
chr4	663766
chr4	664064
chr4	664449
chr4	665248
chr4	665654
chr4	666468
chr4	680235
chr4	697679
chr4	701449
chr4	705163
chr4	714575
chr4	721353
chr4	722769
chr4	724879
chr4	726280
chr4	729414
chr4	734838
chr4	741245
chr4	743225
chr4	753270
chr4	756001
chr4	757564
chr4	758022
chr4	758176
chr4	758300
chr4	758368
chr4	758752
chr4	758944
chr4	759265
chr4	759328
chr4	759809
chr4	765329
chr4	767440
chr4	805617
chr4	805718
chr4	817851
chr4	821572
chr4	838902
chr4	843812
chr4	849389
chr4	859166
chr4	870193
chr4	879051
chr4	880856
chr4	889733
chr4	890200
chr4	898761
chr4	928423
chr4	931013
chr4	934984
chr4	941093
chr4	941557
chr4	953280
chr4	954564
chr4	965557
chr4	967633
chr4	971053
chr4	974190
chr4	974878
chr4	976680
chr4	979381
chr4	981162
chr4	982325
chr4	986257
chr4	987121
chr4	987934
chr4	988074
chr4	988134
chr4	988237
chr4	988644
chr4	988872
chr4	989024
chr4	989339
chr4	989560
chr4	991341
chr4	992057
chr4	993046
chr4	1011442
chr4	1011787
chr4	1013923
chr4	1014891
chr4	1016860
chr4	1018590
chr4	1030328
chr4	1030810
chr4	1032251
chr4	1032795
chr4	1033597
chr4	1037341
chr4	1039738
chr4	1043061
chr4	1043292
chr4	1044169
chr4	1050345
chr4	1051768
chr4	1053124
chr4	1054017
chr4	1055120
chr4	1055176
chr4	1056285
chr4	1062030
chr4	1065081
chr4	1076325
chr4	1079689
chr4	1083078
chr4	1095706
chr4	1098844
chr4	1099377
chr4	1100463
chr4	1107798
chr4	1108161
chr4	1108664
chr4	1109117
chr4	1112856
chr4	1121362
chr4	1124094
chr4	1138500
chr4	1139571
chr4	1141275
chr4	1144481
chr4	1151018
chr4	1154588
chr4	1154776
chr4	1155300
chr4	1156955
chr4	1157257
chr4	1157987
chr4	1159964
chr4	1159980
chr4	1160692
chr4	1162575
chr4	1163527
chr4	1163683
chr4	1164028
chr4	1168640
chr4	1171788
chr4	1173805
chr4	1177462
chr4	1177547
chr4	1178966
chr4	1181156
chr4	1184765
chr4	1185935
chr4	1186074
chr4	1187264
chr4	1187862
chr4	1188868
chr4	1189019
chr4	1200335
chr4	1201052
chr4	1205410
chr4	1208784
chr4	1209158
chr4	1209397
chr4	1210767
chr4	1216205
chr4	1224495
chr4	1240242
chr4	1243158
chr4	1256497
chr4	1259867
chr4	1273266
chr4	1277272
chr4	1278469
chr4	1298136
chr4	1305488
chr4	1332952
chr4	1339363
chr4	1342418
chr4	1349675
chr4	1356459
chr4	1364454
chr4	1374339
chr4	1380612
chr4	1393798
chr4	1397553
chr4	1403483
chr4	1404102
chr4	1405880
chr4	1407164
chr4	1408585
chr4	1421212
chr4	1433376
chr4	1434281
chr4	1436282
chr4	1440077
chr4	1447447
chr4	1450626
chr4	1455117
chr4	1456062
chr4	1456270
chr4	1458910
chr4	1460355
chr4	1460579
chr4	1463892
chr4	1468364
chr4	1470383
chr4	1470859
chr4	1471516
chr4	1474129
chr4	1476489
chr4	1491126
chr4	1493514
chr4	1493723
chr4	1502536
chr4	1503567
chr4	1503632
chr4	1503683
chr4	1508540
chr4	1508825
chr4	1509711
chr4	1510037
chr4	1510497
chr4	1511435
chr4	1515174
chr4	1517321
chr4	1517728
chr4	1518984
chr4	1519160
chr4	1519263
chr4	1521728
chr4	1522093
chr4	1522399
chr4	1523814
chr4	1524281
chr4	1524295
chr4	1526461
chr4	1526918
chr4	1527349
chr5	974
chr5	2032
chr5	4845
chr5	5555
chr5	6616
chr5	7187
chr5	9695
chr5	10788
chr5	11034
chr5	11242
chr5	11816
chr5	13161
chr5	15229
chr5	18238
chr5	18918
chr5	20061
chr5	22189
chr5	23485
chr5	25684
chr5	26413
chr5	28699
chr5	32022
chr5	35047
chr5	41433
chr5	43581
chr5	44530
chr5	47087
chr5	56062
chr5	57859
chr5	57902
chr5	64236
chr5	64426
chr5	75753
chr5	78594
chr5	80080
chr5	81401
chr5	88584
chr5	90718
chr5	104403
chr5	107000
chr5	109270
chr5	117060
chr5	135613
chr5	141061
chr5	154909
chr5	158396
chr5	169429
chr5	173643
chr5	178684
chr5	179482
chr5	183958
chr5	191819
chr5	193678
chr5	194624
chr5	194880
chr5	196697
chr5	197749
chr5	226291
chr5	228218
chr5	229189
chr5	229722
chr5	231026
chr5	237196
chr5	238706
chr5	240102
chr5	240599
chr5	244648
chr5	247279
chr5	247318
chr5	248209
chr5	254644
chr5	257851
chr5	262185
chr5	262435
chr5	263652
chr5	267359
chr5	268226
chr5	268978
chr5	269909
chr5	269978
chr5	283534
chr5	288609
chr5	290601
chr5	295345
chr5	298742
chr5	308134
chr5	308705
chr5	312189
chr5	313922
chr5	315031
chr5	316794
chr5	317733
chr5	319699
chr5	325011
chr5	327364
chr5	327447
chr5	333676
chr5	337412
chr5	345976
chr5	348088
chr5	349656
chr5	374806
chr5	389840
chr5	390620
chr5	399920
chr5	400126
chr5	407653
chr5	423401
chr5	424998
chr5	429084
chr5	442401
chr5	444012
chr5	444168
chr5	444285
chr5	445656
chr5	446231
chr5	446692
chr5	446850
chr5	447690
chr5	462244
chr5	462441
chr5	471242
chr5	482382
chr5	485045
chr5	493278
chr5	494335
chr5	494346
chr5	495799
chr5	497130
chr5	498103
chr5	509580
chr5	516954
chr5	518200
chr5	520666
chr5	528013
chr5	530747
chr5	532378
chr5	534225
chr5	538733
chr5	551369
chr5	559128
chr5	561137
chr5	561349
chr5	561496
chr5	561715
chr5	562426
chr5	562661
chr5	562996
chr5	563070
chr5	563305
chr5	563567
chr5	563870
chr5	564193
chr5	564532
chr5	564940
chr5	565290
chr5	565349
chr5	565501
chr5	565805
chr5	566142
chr5	566503
chr5	566561
chr5	567382
chr5	567465
chr5	567560
chr5	567716
chr5	568150
chr5	569513
chr5	570493
chr5	571307
chr5	571380
chr5	576100
chr6	1239
chr6	2448
chr6	4260
chr6	5363
chr6	5870
chr6	6039
chr6	6085
chr6	6735
chr6	8468
chr6	9517
chr6	9955
chr6	14618
chr6	19212
chr6	20733
chr6	20766
chr6	23087
chr6	29503
chr6	35800
chr6	37160
chr6	41295
chr6	48120
chr6	58694
chr6	63392
chr6	64246
chr6	74930
chr6	75431
chr6	81872
chr6	84097
chr6	85398
chr6	92207
chr6	99729
chr6	101510
chr6	107840
chr6	135480
chr6	137819
chr6	138520
chr6	139068
chr6	140963
chr6	141161
chr6	141294
chr6	144816
chr6	150717
chr6	156769
chr6	160511
chr6	162866
chr6	166662
chr6	167358
chr6	167390
chr6	167631
chr6	168330
chr6	171642
chr6	178769
chr6	192052
chr6	192115
chr6	205345
chr6	206607
chr6	229571
chr6	238199
chr6	238421
chr6	238891
chr6	239384
chr6	241934
chr6	242703
chr7	781
chr7	978
chr7	1080
chr7	1285
chr7	1464
chr7	1935
chr7	2180
chr7	2290
chr7	3558
chr7	3720
chr7	3884
chr7	4161
chr7	4251
chr7	5261
chr7	5543
chr7	5707
chr7	6005
chr7	6272
chr7	6765
chr7	9262
chr7	9520
chr7	10701
chr7	10867
chr7	11214
chr7	15802
chr7	17394
chr7	17898
chr7	18551
chr7	19480
chr7	19607
chr7	21945
chr7	22307
chr7	26303
chr7	29401
chr7	31913
chr7	36445
chr7	37280
chr7	43681
chr7	53404
chr7	68201
chr7	69247
chr7	73680
chr7	74948
chr7	75285
chr7	76488
chr7	76523
chr7	78966
chr7	79659
chr7	80505
chr7	85108
chr7	86574
chr7	90594
chr7	90980
chr7	91978
chr7	103784
chr7	106700
chr7	109770
chr7	110086
chr7	112178
chr7	114465
chr7	115046
chr7	118277
chr7	122054
chr7	122514
chr7	124677
chr7	124722
chr7	125342
chr7	129042
chr7	131388
chr7	133304
chr7	133520
chr7	136115
chr7	140942
chr7	141852
chr7	157788
chr7	159716
chr7	165123
chr7	165866
chr7	171921
chr7	183717
chr7	186794
chr7	193943
chr7	194510
chr7	202669
chr7	207767
chr7	209075
chr7	212600
chr7	229370
chr7	229541
chr7	230597
chr7	288479
chr7	292628
chr7	298871
chr7	302630
chr7	315435
chr7	315638
chr7	321031
chr7	325247
chr7	326640
chr7	328811
chr7	329116
chr7	341285
chr7	345349
chr7	347583
chr7	354432
chr7	354537
chr7	358567
chr7	359676
chr7	373627
chr7	377886
chr7	383436
chr7	390828
chr7	391664
chr7	392316
chr7	395364
chr7	396111
chr7	402747
chr7	403544
chr7	404138
chr7	419562
chr7	421887
chr7	433471
chr7	433746
chr7	442971
chr7	457419
chr7	458290
chr7	460073
chr7	461565
chr7	461751
chr7	466304
chr7	475405
chr7	477197
chr7	479594
chr7	480165
chr7	480520
chr7	481806
chr7	482442
chr7	488075
chr7	490080
chr7	491824
chr7	492061
chr7	497750
chr7	499583
chr7	503660
chr7	509111
chr7	516855
chr7	523195
chr7	524780
chr7	530315
chr7	534699
chr7	534967
chr7	536291
chr7	536535
chr7	539377
chr7	539529
chr7	539841
chr7	540817
chr7	541065
chr7	541199
chr7	541830
chr7	546373
chr7	547209
chr7	549850
chr7	555114
chr7	557603
chr7	557703
chr7	562174
chr7	562327
chr7	562413
chr7	566023
chr7	566141
chr7	568284
chr7	571311
chr7	573977
chr7	574463
chr7	579792
chr7	593098
chr7	594509
chr7	607153
chr7	610878
chr7	622741
chr7	634559
chr7	653155
chr7	654788
chr7	656423
chr7	678138
chr7	701521
chr7	703059
chr7	704167
chr7	704246
chr7	705505
chr7	707243
chr7	709649
chr7	712664
chr7	720993
chr7	742514
chr7	764832
chr7	764989
chr7	771840
chr7	773191
chr7	787957
chr7	789275
chr7	794401
chr7	794870
chr7	805205
chr7	805810
chr7	806071
chr7	808072
chr7	810596
chr7	813376
chr7	814507
chr7	814705
chr7	814838
chr7	817878
chr7	818179
chr7	818268
chr7	819560
chr7	820027
chr7	820232
chr7	820972
chr7	821347
chr7	821404
chr7	821572
chr7	822734
chr7	830463
chr7	833902
chr7	835248
chr7	835727
chr7	848203
chr7	852576
chr7	857165
chr7	866501
chr7	868412
chr7	874459
chr7	879087
chr7	882052
chr7	885469
chr7	890966
chr7	893217
chr7	895776
chr7	897319
chr7	898326
chr7	901309
chr7	902486
chr7	910652
chr7	919266
chr7	920994
chr7	925158
chr7	932069
chr7	942469
chr7	942855
chr7	944987
chr7	945157
chr7	949514
chr7	956056
chr7	958076
chr7	958253
chr7	960942
chr7	968768
chr7	973118
chr7	975266
chr7	976184
chr7	979685
chr7	982249
chr7	982691
chr7	985422
chr7	987497
chr7	987719
chr7	994489
chr7	994524
chr7	995331
chr7	995368
chr7	1004073
chr7	1004498
chr7	1004761
chr7	1005911
chr7	1009091
chr7	1013010
chr7	1017537
chr7	1018181
chr7	1023005
chr7	1023936
chr7	1025832
chr7	1028097
chr7	1030801
chr7	1031078
chr7	1031430
chr7	1032237
chr7	1039894
chr7	1041796
chr7	1044207
chr7	1044861
chr7	1047544
chr7	1059623
chr7	1062679
chr7	1067759
chr7	1067943
chr7	1069241
chr7	1069437
chr7	1069519
chr7	1070290
chr7	1070366
chr7	1070878
chr7	1071509
chr7	1071626
chr7	1071897
chr7	1072119
chr7	1072338
chr7	1072793
chr7	1072860
chr7	1072952
chr7	1073172
chr7	1073192
chr7	1073289
chr7	1073467
chr7	1073791
chr7	1073896
chr7	1075588
chr7	1075704
chr7	1075900
chr7	1076128
chr7	1077019
chr7	1078580
chr7	1081468
chr7	1081922
chr7	1082420
chr7	1082686
chr7	1083005
chr7	1083069
chr7	1083770
chr8	1155
chr8	3957
chr8	5066
chr8	5482
chr8	5555
chr8	6730
chr8	7074
chr8	7213
chr8	7964
chr8	8260
chr8	8313
chr8	10420
chr8	12304
chr8	12359
chr8	12546
chr8	14863
chr8	15238
chr8	15290
chr8	16696
chr8	19759
chr8	30552
chr8	32587
chr8	34368
chr8	34558
chr8	46005
chr8	46557
chr8	47638
chr8	52109
chr8	53020
chr8	56595
chr8	65371
chr8	72396
chr8	74628
chr8	78200
chr8	79055
chr8	80143
chr8	84963
chr8	86952
chr8	87290
chr8	89201
chr8	91851
chr8	92227
chr8	92468
chr8	93157
chr8	94128
chr8	94677
chr8	110015
chr8	113375
chr8	124266
chr8	124633
chr8	125034
chr8	127905
chr8	130609
chr8	133474
chr8	134250
chr8	152119
chr8	152796
chr8	157416
chr8	162098
chr8	163420
chr8	170673
chr8	170731
chr8	172826
chr8	176987
chr8	178619
chr8	180034
chr8	193454
chr8	193598
chr8	193995
chr8	194058
chr8	198800
chr8	209168
chr8	213283
chr8	213517
chr8	213871
chr8	215155
chr8	215281
chr8	216128
chr8	217416
chr8	253998
chr8	288098
chr8	296847
chr8	312174
chr8	318516
chr8	329634
chr8	352745
chr8	380509
chr8	386472
chr8	388481
chr8	396996
chr8	398044
chr8	400645
chr8	411604
chr8	413312
chr8	424604
chr8	428191
chr8	431941
chr8	437018
chr8	441795
chr8	449404
chr8	449987
chr8	456473
chr8	464750
chr8	465074
chr8	510382
chr8	513031
chr8	525553
chr8	525950
chr8	526303
chr8	526546
chr8	526939
chr8	527209
chr8	527396
chr8	527629
chr8	531754
chr8	533756
chr8	539852
chr8	545296
chr8	545430
chr8	545461
chr8	545888
chr8	547185
chr8	549329
chr8	555449
chr8	558435
chr8	559145
chr9	510
chr9	598
chr9	689
chr9	1243
chr9	2663
chr9	3388
chr9	3658
chr9	5230
chr9	6582
chr9	6832
chr9	6893
chr9	7243
chr9	7507
chr9	8347
chr9	9222
chr9	10214
chr9	13551
chr9	14072
chr9	15012
chr9	15234
chr9	15474
chr9	15585
chr9	16216
chr9	16680
chr9	16768
chr9	17013
chr9	17340
chr9	19468
chr9	19633
chr9	20343
chr9	20633
chr9	21450
chr9	21918
chr9	22228
chr9	22468
chr9	22616
chr9	22707
chr9	22904
chr9	23236
chr9	23573
chr9	24098
chr9	24880
chr9	25068
chr9	25508
chr9	31949
chr9	32485
chr9	33239
chr9	33565
chr9	36356
chr9	37769
chr9	38120
chr9	41812
chr9	46556
chr9	46809
chr9	49553
chr9	50384
chr9	57062
chr9	64053
chr9	65369
chr9	66903
chr9	68648
chr9	68876
chr9	72060
chr9	72459
chr9	72765
chr9	73076
chr9	73726
chr9	77022
chr9	77690
chr9	86926
chr9	90983
chr9	91210
chr9	92807
chr9	94896
chr9	100355
chr9	101397
chr9	103329
chr9	112854
chr9	118124
chr9	119181
chr9	119806
chr9	121003
chr9	125287
chr9	129324
chr9	129781
chr9	133416
chr9	135268
chr9	135451
chr9	136887
chr9	137634
chr9	139212
chr9	139236
chr9	139355
chr9	141834
chr9	154387
chr9	164014
chr9	166171
chr9	175733
chr9	175748
chr9	183940
chr9	189368
chr9	189687
chr9	193194
chr9	196312
chr9	196364
chr9	197376
chr9	199448
chr9	202690
chr9	207745
chr9	210435
chr9	213293
chr9	219118
chr9	219884
chr9	221799
chr9	233494
chr9	245218
chr9	247381
chr9	247679
chr9	250527
chr9	253483
chr9	253524
chr9	260395
chr9	264166
chr9	266933
chr9	267402
chr9	270586
chr9	270913
chr9	271268
chr9	272076
chr9	272368
chr9	273882
chr9	274199
chr9	275126
chr9	276324
chr9	278367
chr9	281708
chr9	281789
chr9	283355
chr9	284292
chr9	285779
chr9	286124
chr9	294496
chr9	301644
chr9	311135
chr9	320708
chr9	325376
chr9	336199
chr9	337078
chr9	356033
chr9	362716
chr9	367591
chr9	385546
chr9	387111
chr9	387188
chr9	388178
chr9	388702
chr9	389948
chr9	390221
chr9	391024
chr9	393278
chr9	393787
chr9	394368
chr9	396016
chr9	396034
chr9	396180
chr9	396898
chr9	398246
chr9	398481
chr9	400637
chr9	401175
chr9	401362
chr9	403837
chr9	404054
chr9	404269
chr9	411871
chr9	414524
chr9	417988
chr9	418026
chr9	424251
chr9	424859
chr9	425738
chr9	428123
chr9	428355
chr9	428517
chr9	429241
chr9	429691
chr9	433090
chr9	433808
chr9	433844
chr9	434430
chr9	434612
chr9	434704
chr9	434977
chr9	435189
chr9	435518
chr9	436346
chr9	437360
chr9	437803
chr9	438388
chr9	438441
chr9	438543
chr9	438686
chr9	438891
chr9	439057
chr9	439234
chr9	439703
chr10	493
chr10	581
chr10	672
chr10	938
chr10	1226
chr10	2339
chr10	3740
chr10	4448
chr10	5213
chr10	6565
chr10	7226
chr10	7490
chr10	7693
chr10	8286
chr10	8330
chr10	9205
chr10	9359
chr10	10030
chr10	10197
chr10	10579
chr10	14995
chr10	15568
chr10	16663
chr10	16699
chr10	16751
chr10	16996
chr10	17323
chr10	19101
chr10	19450
chr10	19609
chr10	19891
chr10	23799
chr10	24111
chr10	24532
chr10	24715
chr10	24998
chr10	25708
chr10	25878
chr10	29674
chr10	29776
chr10	31621
chr10	33178
chr10	34837
chr10	42445
chr10	46993
chr10	53606
chr10	61975
chr10	61993
chr10	66410
chr10	75534
chr10	79801
chr10	80440
chr10	82251
chr10	85455
chr10	89432
chr10	96191
chr10	96462
chr10	97931
chr10	101064
chr10	103469
chr10	105477
chr10	106641
chr10	107030
chr10	111536
chr10	115676
chr10	116063
chr10	116399
chr10	124605
chr10	128725
chr10	134428
chr10	138197
chr10	146913
chr10	152049
chr10	161021
chr10	165285
chr10	171678
chr10	188075
chr10	190362
chr10	192875
chr10	195151
chr10	197407
chr10	199118
chr10	199223
chr10	201112
chr10	203596
chr10	205118
chr10	210259
chr10	212392
chr10	224136
chr10	227598
chr10	242535
chr10	248079
chr10	248241
chr10	273876
chr10	291907
chr10	302690
chr10	310693
chr10	312279
chr10	316198
chr10	323380
chr10	325096
chr10	336427
chr10	339259
chr10	341756
chr10	342766
chr10	344309
chr10	349487
chr10	350335
chr10	353720
chr10	353840
chr10	357941
chr10	360094
chr10	367312
chr10	370321
chr10	375011
chr10	375308
chr10	383826
chr10	384850
chr10	385412
chr10	386208
chr10	389332
chr10	389519
chr10	391733
chr10	396991
chr10	409219
chr10	414389
chr10	415412
chr10	424319
chr10	427649
chr10	438772
chr10	445083
chr10	459716
chr10	461503
chr10	462601
chr10	463131
chr10	464306
chr10	466367
chr10	469435
chr10	474852
chr10	475003
chr10	475459
chr10	476470
chr10	477270
chr10	477419
chr10	477678
chr10	478488
chr10	478724
chr10	480163
chr10	480588
chr10	481578
chr10	481726
chr10	481956
chr10	483025
chr10	483268
chr10	488056
chr10	488432
chr10	491256
chr10	497896
chr10	502208
chr10	502378
chr10	503853
chr10	505906
chr10	511442
chr10	529495
chr10	535840
chr10	537270
chr10	537341
chr10	538899
chr10	544953
chr10	546995
chr10	551143
chr10	556157
chr10	576112
chr10	577456
chr10	581236
chr10	581334
chr10	585706
chr10	588074
chr10	589763
chr10	589998
chr10	601500
chr10	603613
chr10	606637
chr10	607444
chr10	608102
chr10	618854
chr10	620155
chr10	624044
chr10	625034
chr10	628813
chr10	629479
chr10	636227
chr10	659689
chr10	661081
chr10	662103
chr10	678577
chr10	694139
chr10	695226
chr10	696382
chr10	703770
chr10	710013
chr10	714897
chr10	715488
chr10	718345
chr10	719515
chr10	719576
chr10	722711
chr10	723592
chr10	724309
chr10	726228
chr10	728130
chr10	733721
chr10	736721
chr10	744278
chr11	574
chr11	636
chr11	2084
chr11	2205
chr11	7824
chr11	8200
chr11	8721
chr11	8869
chr11	8901
chr11	8980
chr11	9095
chr11	12233
chr11	12698
chr11	13376
chr11	14507
chr11	15152
chr11	17041
chr11	20276
chr11	21085
chr11	26697
chr11	28492
chr11	29892
chr11	30361
chr11	32211
chr11	37536
chr11	37738
chr11	38813
chr11	43195
chr11	43389
chr11	44681
chr11	45766
chr11	48519
chr11	60276
chr11	64559
chr11	64948
chr11	66393
chr11	69512
chr11	74381
chr11	78140
chr11	78576
chr11	80797
chr11	81405
chr11	81530
chr11	81772
chr11	83857
chr11	83886
chr11	87422
chr11	89061
chr11	89555
chr11	90176
chr11	93397
chr11	93533
chr11	94625
chr11	96343
chr11	97060
chr11	97414
chr11	101570
chr11	103041
chr11	104553
chr11	106576
chr11	106704
chr11	114940
chr11	115996
chr11	123305
chr11	123896
chr11	123944
chr11	125155
chr11	125483
chr11	125643
chr11	128191
chr11	128204
chr11	140839
chr11	141106
chr11	146379
chr11	147352
chr11	147364
chr11	147426
chr11	147891
[truncated: 1,398 more rows]

## Sheet: filtered markers and occurence
chr	position	occurrence
1	1124	7
1	2236	7
1	2789	4
1	7408	5
1	8323	5
1	8570	3
1	8899	4
1	10086	5
1	11558	7
1	24306	6
1	25280	4
1	25776	4
1	27695	7
1	27797	3
1	51284	4
1	54213	3
1	66948	7
1	136065	4
1	147728	4
1	168444	7
1	184411	6
1	184883	6
1	185127	5
1	186958	7
1	203556	4
1	204194	7
1	227768	3
2	501	4
2	14295	4
2	83693	4
2	109167	4
2	114667	7
2	135407	7
2	141216	4
2	152952	6
2	153855	4
2	168982	6
2	184379	7
2	197715	6
2	205406	7
2	206716	7
2	210154	6
2	214192	5
2	250484	7
2	293099	5
2	293200	5
2	295890	7
2	301938	4
2	302192	6
2	302257	5
2	321907	3
2	335849	4
2	336490	7
2	339733	5
2	362074	6
2	368049	5
2	369841	4
2	375500	7
2	377817	7
2	404062	7
2	419199	7
2	419314	7
2	421905	7
2	428692	7
2	428796	5
2	428868	6
2	432408	7
2	441717	7
2	445050	7
2	448499	4
2	454119	6
2	461008	4
2	461814	4
2	517152	5
2	517207	4
2	517403	7
2	518837	7
2	520441	7
2	520531	7
2	520636	4
2	529024	7
2	542669	7
2	551318	7
2	551411	7
2	565452	7
2	571029	4
2	572279	5
2	575247	7
2	575782	4
2	579947	7
2	580919	3
2	581213	3
2	581825	7
2	587138	4
2	590662	7
2	590975	7
2	594347	7
2	594464	5
2	598014	7
2	602171	7
2	619322	6
2	623815	4
2	624267	5
2	626092	5
2	629317	4
2	631574	5
2	637927	7
2	649290	6
2	650603	5
2	651100	7
2	687613	6
2	692125	7
2	695729	5
2	735225	4
2	753274	6
2	773542	4
2	788363	5
2	797858	6
3	36094	6
3	37519	7
3	37730	4
3	156954	7
3	181518	7
3	207958	4
3	208231	7
3	208536	5
3	253085	7
3	271420	4
4	2132	5
4	18196	7
4	33899	4
4	38200	7
4	65400	4
4	67541	5
4	67807	7
4	69267	4
4	75656	4
4	79473	6
4	85780	5
4	94649	6
4	96126	5
4	96265	4
4	106054	7
4	114465	4
4	131604	7
4	149469	5
4	153693	6
4	163033	6
4	163736	4
4	164009	6
4	165703	6
4	166098	3
4	166429	7
4	168797	6
4	173461	4
4	179718	7
4	199257	7
4	199994	5
4	274410	5
4	274839	4
4	274969	5
4	275639	7
4	281642	7
4	283569	4
4	285567	6
4	290074	7
4	297094	4
4	297844	5
4	297969	5
4	298458	4
4	300257	5
4	305679	4
4	308967	7
4	318486	7
4	328696	6
4	340653	5
4	346821	7
4	369854	5
4	373530	6
4	392059	4
4	445204	4
4	449019	7
4	449559	4
4	454188	7
4	459905	4
4	460050	6
4	464478	4
4	467800	7
4	473488	4
4	501658	6
4	521618	7
4	550566	4
4	555047	7
4	571364	4
4	572202	7
4	575458	7
4	583432	5
4	586426	7
4	591074	5
4	598469	7
4	637200	6
4	640678	4
4	661202	4
4	663766	5
4	664449	3
4	714575	4
4	724879	3
4	756001	5
4	757564	5
4	759809	7
4	817851	7
4	821572	7
4	843812	7
4	859166	7
4	870193	7
4	889733	5
4	890200	4
4	928423	3
4	934984	3
4	941557	3
4	953280	4
4	967633	6
4	971053	7
4	976680	4
4	979381	4
4	1011442	6
4	1014891	3
4	1030810	4
4	1039738	3
4	1051768	3
4	1108161	3
4	1108664	4
4	1121362	3
4	1124094	4
4	1138500	3
4	1139571	3
4	1141275	3
4	1163527	4
4	1164028	3
4	1177462	4
4	1185935	3
4	1186074	4
4	1187264	5
4	1187862	3
4	1188868	4
4	1189019	5
4	1205410	5
4	1216205	5
4	1256497	4
4	1273266	3
4	1339363	7
4	1380612	5
4	1393798	5
4	1404102	5
4	1408585	4
4	1421212	7
4	1433376	5
4	1434281	6
4	1436282	6
4	1456062	4
4	1458910	6
4	1463892	5
4	1503632	5
4	1503683	6
4	1508540	5
4	1508825	5
4	1511435	7
4	1517321	7
4	1517728	4
5	2032	7
5	20061	7
5	22189	4
5	26413	4
5	43581	4
5	44530	4
5	47087	7
5	56062	7
5	57859	4
5	57902	7
5	81401	4
5	88584	7
5	90718	4
5	109270	7
5	154909	7
5	169429	7
5	183958	4
5	196697	4
5	228218	3
5	229189	3
5	238706	5
5	244648	6
5	247279	6
5	262185	4
5	267359	4
5	283534	7
5	288609	4
5	308705	4
5	325011	5
5	327364	6
5	327447	7
5	333676	7
5	345976	6
5	348088	7
5	374806	7
5	389840	7
5	390620	4
5	399920	7
5	400126	5
5	407653	7
5	424998	7
5	442401	7
5	462244	4
5	471242	5
5	482382	5
5	485045	7
5	509580	3
5	516954	7
5	518200	6
5	530747	6
5	534225	7
5	561349	5
5	561496	7
5	561715	7
5	562426	7
5	562661	7
5	566142	7
5	566503	7
5	566561	4
5	567716	4
5	568150	7
5	569513	7
6	1239	6
6	6735	4
6	14618	4
6	29503	4
6	37160	7
6	41295	7
6	64246	4
6	75431	6
6	150717	7
6	156769	7
6	160511	7
6	162866	7
6	168330	4
6	178769	7
6	206607	6
7	3558	7
7	3720	5
7	3884	7
7	5261	5
7	5543	7
7	5707	7
7	6005	7
7	9262	7
7	15802	4
7	21945	6
7	22307	5
7	26303	7
7	29401	4
7	31913	4
7	36445	5
7	37280	4
7	78966	7
7	79659	5
7	80505	7
7	86574	4
7	90594	6
7	106700	4
7	109770	4
7	114465	6
7	124677	4
7	124722	5
7	125342	6
7	129042	4
7	131388	4
7	133304	7
7	133520	7
7	157788	4
7	183717	4
7	193943	7
7	194510	7
7	202669	4
7	209075	5
7	229541	7
7	230597	6
7	292628	7
7	302630	4
7	315435	5
7	315638	5
7	325247	4
7	329116	5
7	341285	7
7	347583	3
7	354432	6
7	354537	4
7	359676	6
7	373627	4
7	377886	6
7	390828	6
7	391664	7
7	392316	5
7	395364	5
7	419562	7
7	433746	4
7	457419	7
7	461565	4
7	461751	7
7	475405	7
7	480165	4
7	482442	7
7	488075	7
7	490080	3
7	492061	7
7	497750	7
7	499583	6
7	530315	5
7	547209	5
7	549850	4
7	557703	6
7	579792	7
7	593098	6
7	594509	7
7	610878	7
7	622741	5
7	634559	4
7	654788	3
7	742514	5
7	764832	4
7	764989	7
7	773191	4
7	794401	7
7	794870	4
7	805810	7
7	835248	7
7	852576	7
7	874459	6
7	890966	4
7	895776	7
7	897319	7
7	898326	5
7	902486	4
7	910652	7
7	925158	6
7	944987	4
7	945157	4
7	956056	4
7	958076	7
7	958253	4
7	960942	4
7	976184	4
7	982249	4
7	982691	7
7	995331	7
7	1004073	7
7	1017537	6
7	1018181	5
7	1023936	4
7	1030801	4
7	1031430	5
7	1044207	3
7	1044861	4
7	1047544	6
7	1059623	6
7	1062679	7
7	1067759	7
7	1067943	7
7	1070290	7
7	1070366	7
7	1070878	6
7	1071509	5
7	1071626	7
7	1073791	7
7	1073896	4
7	1075588	7
7	1075900	7
7	1081922	6
7	1082420	7
7	1082686	4
7	1083005	7
8	5482	7
8	5555	4
8	7074	5
8	10420	6
8	12359	6
8	12546	4
8	14863	7
8	15238	7
8	15290	6
8	30552	4
8	46005	5
8	47638	7
8	52109	7
8	92468	5
8	93157	4
8	94128	5
8	94677	7
8	124266	4
8	127905	3
8	130609	6
8	152796	4
8	170731	4
8	172826	7
8	176987	7
8	180034	4
8	193454	7
8	193598	7
8	193995	7
8	194058	4
8	198800	4
8	209168	7
8	217416	7
8	253998	7
8	386472	7
8	388481	4
8	424604	4
8	437018	7
8	441795	5
8	460316	6
8	464754	7
8	525553	4
8	525950	4
8	526303	7
8	527209	4
8	527396	7
8	527629	7
8	555449	6
9	15474	6
9	15585	7
9	23236	7
9	23573	5
9	24880	7
9	25508	3
9	37769	4
9	41812	7
9	49553	4
9	50384	6
9	57062	4
9	66903	4
9	72459	7
9	72765	7
9	77022	5
9	86926	6
9	90983	7
9	91210	4
9	92807	7
9	101397	4
9	103329	4
9	133416	6
9	135268	7
9	136887	7
9	137634	4
9	141834	5
9	189687	6
9	193194	7
9	196312	7
9	199448	3
9	202690	4
9	213293	7
9	219884	3
9	247381	6
9	253483	7
9	253524	4
9	267402	7
9	271268	7
9	272076	6
9	272368	7
9	273882	4
9	274199	4
9	276324	4
9	281708	4
9	283355	7
9	284292	6
9	285779	4
9	294496	4
9	336199	6
9	356033	4
9	393278	7
9	394368	7
9	396180	6
9	396898	6
9	398246	6
9	398481	7
9	400637	7
9	401175	7
9	401362	7
9	403837	5
9	404054	7
9	404269	5
9	411871	7
9	414524	7
9	418026	4
9	424251	7
9	433844	6
9	434430	6
9	434612	7
9	434977	7
9	435189	7
9	436346	3
10	19450	7
10	19891	7
10	24715	4
10	24998	7
10	25708	7
10	25878	7
10	61975	3
10	80440	7
10	85455	4
10	97931	4
10	105477	5
10	107030	6
10	124605	7
10	128725	4
10	161021	7
10	188075	4
10	192875	4
10	210259	3
10	227598	7
10	242535	4
10	248241	7
10	273876	7
10	291907	7
10	316198	6
10	325096	7
10	336427	6
10	341756	7
10	342766	4
10	344309	4
10	349487	5
10	350335	6
10	353720	6
10	353840	7
10	357941	6
10	360094	5
10	383826	4
10	384850	5
10	385412	7
10	386208	4
10	389332	4
10	389519	7
10	466367	7
10	469435	4
10	488056	7
10	488432	7
10	505906	7
10	511442	4
10	537341	4
10	544953	7
10	551143	4
10	576112	7
10	577456	7
10	581334	5
10	589998	7
10	603613	4
10	624044	7
10	628813	5
10	636227	4
10	659689	7
10	678577	6
10	696382	3
10	703770	4
10	714897	4
10	715488	3
10	723592	4
10	726228	3
11	574	6
11	636	3
11	2084	4
11	2205	7
11	15152	4
11	28492	7
11	29892	7
11	30361	7
11	32211	4
11	43195	3
11	43389	4
11	44681	7
11	60276	4
11	66393	7
11	78140	4
11	80797	4
11	81405	4
11	81530	7
11	97414	4
11	103041	4
11	104553	4
11	106576	3
11	123896	4
11	123944	4
11	141106	4
11	147352	3
11	147364	5
11	147891	4
11	148071	4
11	150562	7
11	150913	6
11	180084	6
11	181208	5
11	194421	4
11	197497	7
11	199900	7
11	200858	7
11	206756	7
11	211817	7
11	213037	4
11	221149	4
11	224590	4
11	227053	5
11	227600	7
11	232257	4
11	237033	7
11	237238	3
11	243645	6
11	259743	5
11	295464	3
11	307110	3
11	311441	5
11	331448	3
11	343897	5
11	373653	4
11	375390	6
11	389076	7
11	389725	6
11	392853	5
11	403127	7
11	405245	7
11	408445	7
11	422817	6
11	444063	7
11	451114	4
11	454248	5
11	455754	7
11	484526	3
11	503371	7
11	509840	7
11	522201	6
11	584266	5
11	628296	4
11	631194	5
11	657457	6
11	661761	7
12	12098	7
12	28182	5
12	34356	7
12	34593	7
12	38123	6
12	38335	7
12	39526	7
12	41003	6
12	41205	7
12	51851	4
12	58514	7
12	59123	5
12	62221	4
12	66738	5
12	67871	7
12	68672	6
12	77524	3
12	80668	6
12	101972	5
12	122931	7
12	130089	4
12	132185	4
12	136292	5
12	144480	6
12	186853	7
12	226728	7
12	238468	3
12	238666	3
12	244710	6
12	246481	7
12	246851	7
12	246917	7
12	247376	7
12	249560	7
12	249905	6
12	252453	7
12	278550	4
12	281891	7
12	284930	6
12	286336	5
12	296860	4
12	297649	7
12	311736	7
12	320817	7
12	322512	4
12	396773	4
12	417950	6
12	418928	5
12	433340	7
12	442723	5
12	501198	7
12	501437	4
12	502537	7
12	518612	5
12	519427	5
12	526333	7
12	531798	7
12	556606	6
12	570911	7
12	577451	7
12	578777	4
12	583960	7
12	591976	4
12	613111	7
12	613212	5
12	613376	7
12	614414	5
12	627279	4
12	630961	4
12	634606	4
12	640497	7
12	671667	3
12	684170	6
12	689831	7
12	708809	4
12	715956	4
12	742632	5
12	744207	7
12	744566	7
12	753572	7
12	758751	5
12	767369	7
12	782081	4
12	783052	7
12	796890	7
12	797303	7
12	798120	7
12	799632	4
12	802064	7
12	803495	5
12	803735	7
12	808809	6
12	811386	4
12	811800	4
12	817114	3
12	825694	4
12	848718	6
12	851230	4
12	855542	6
12	869189	4
12	880647	7
12	887718	5
12	888139	4
12	899677	4
12	903127	7
12	905440	6
12	905602	7
12	911260	7
12	921058	7
12	947534	4
12	956122	7
12	959840	7
12	989976	4
12	991068	4
12	998117	4
12	1020163	7
12	1023686	7
12	1031683	7
12	1038356	7
12	1042124	4
12	1042442	4
12	1042526	6
12	1045743	7
12	1056229	3
12	1057692	7
13	29146	6
13	32869	5
13	76184	4
13	78538	4
13	81351	4
13	88129	7
13	88540	4
13	89879	7
13	90170	6
13	116113	7
13	118711	7
13	148728	6
13	173211	7
13	190625	4
13	193328	6
13	209749	6
13	218880	3
13	225245	4
13	229990	4
13	257813	6
13	258015	7
13	276222	4
13	325108	4
13	355641	5
13	365550	7
13	366794	7
13	396915	6
13	426815	6
13	437320	6
13	442336	7
13	442966	7
13	443865	4
13	470081	7
13	497761	7
13	507036	7
13	507295	4
13	514409	4
13	524775	4
13	530526	7
13	541129	6
13	543065	4
13	583777	6
13	597162	7
13	617734	4
13	621165	5
13	628822	4
13	694673	5
13	698826	7
13	702429	3
13	702561	4
13	713741	5
13	718047	5
13	723720	5
13	727299	5
13	744948	5
13	747048	4
13	753992	5
13	765679	6
13	765768	7
13	781014	3
13	785591	5
13	785680	6
13	796675	3
13	813237	7
13	819989	6
13	846119	5
13	877044	7
13	900559	4
13	905968	5
13	907995	4
13	909950	4
13	912410	4
13	913197	5
14	9180	7
14	16740	7
14	30411	7
14	33728	5
14	38775	6
14	66730	5
14	100900	6
14	105252	5
14	108819	7
14	121619	4
14	141961	7
14	153356	5
14	159230	4
14	166343	7
14	170336	6
14	184810	6
14	185417	6
14	186920	5
14	204724	6
14	207992	7
14	227456	4
14	231037	4
14	231071	3
14	232510	3
14	256640	5
14	256857	3
14	273201	5
14	284096	3
14	300910	3
14	323578	4
14	337560	6
14	362791	7
14	363863	7
14	408082	7
14	408118	7
14	478701	6
14	483973	4
14	485953	4
14	501554	7
14	529535	7
14	570469	7
14	570596	6
14	570803	6
14	571316	6
14	581286	5
14	588898	5
14	588958	4
14	593579	7
14	600813	7
14	600940	3
14	601229	3
14	601295	7
14	607572	7
14	614586	7
14	646871	4
14	655137	4
14	686858	4
14	705316	5
14	705569	5
14	735429	5
14	751473	7
14	751630	6
14	767447	7
14	773344	4
14	774365	6
14	774477	5
14	775823	7
15	17153	7
15	17693	7
15	17921	7
15	18010	7
15	20487	7
15	22456	7
15	22508	7
15	22640	4
15	23974	5
15	25476	7
15	25666	6
15	26388	7
15	28369	7
15	28460	7
15	28653	7
15	28844	7
15	30917	7
15	35297	7
15	41051	5
15	52543	7
15	56603	7
15	59465	5
15	67537	6
15	70181	7
15	70322	4
15	71657	7
15	76718	4
15	90796	7
15	113930	4
15	114529	7
15	129434	7
15	152000	5
15	153174	5
15	153557	6
15	157840	7
15	158443	7
15	176115	7
15	202366	7
15	207135	5
15	213203	4
15	247522	6
15	279943	7
15	309499	4
15	351323	4
15	366263	4
15	374664	6
15	379160	7
15	381771	5
15	381876	7
15	382580	5
15	384733	7
15	390989	4
15	391951	4
15	393157	5
15	409348	7
15	411899	4
15	412940	6
15	414805	7
15	420128	4
15	446481	4
15	454256	4
15	488636	7
15	508652	7
15	509926	6
15	515570	5
15	517624	7
15	523512	7
15	533993	4
15	537555	7
15	564263	5
15	564296	7
15	592595	7
15	592866	4
15	594019	6
15	668522	5
15	682112	4
15	684567	7
15	693523	7
15	694230	7
15	694572	4
15	694862	4
15	711255	6
15	711464	7
15	716112	7
15	727967	7
15	733605	6
15	735275	5
15	765175	7
15	774890	6
15	785677	6
15	790680	4
15	808047	7
15	818962	7
15	819520	6
15	836240	5
15	847165	7
15	884023	7
15	890125	7
15	890312	4
15	919427	7
15	921004	7
15	925749	4
15	927269	7
15	928121	4
15	934511	5
15	1002317	7
15	1002508	4
15	1011802	5
15	1022708	3
15	1029985	6
15	1033556	3
15	1033694	6
15	1038197	6
15	1040195	4
15	1049435	7
15	1051598	6
15	1051980	4
15	1066121	6
15	1069955	5
15	1070348	7
16	43388	6
16	77445	7
16	82177	7
16	91356	6
16	97632	5
16	106107	4
16	107466	7
16	117984	5
16	121194	4
16	122467	4
16	133183	7
16	151586	7
16	165745	4
16	167911	7
16	171978	4
16	180653	7
16	225208	5
16	226569	4
16	234114	7
16	237498	7
16	238835	7
16	266735	6
16	272595	6
16	283204	6
16	334687	6
16	337959	4
16	349007	7
16	353357	5
16	357138	6
16	358502	7
16	360162	4
16	365099	5
16	368966	7
16	371441	4
16	373686	7
16	376176	4
16	392866	7
16	393130	7
16	433392	7
16	452338	7
16	501905	6
16	503482	7
16	505840	7
16	515492	4
16	521620	7
16	521758	4
16	523108	7
16	535610	7
16	547225	5
16	549899	7
16	560948	6
16	568831	7
16	616438	4
16	656734	3
16	662602	7
16	670191	6
16	673250	5
16	697568	5
16	726386	4
16	726481	5
16	733206	7
16	744708	7
16	747481	4
16	753637	4
16	753765	6
16	761009	4
16	821072	7
16	836987	5
16	866619	7
16	873238	7
16	892989	7
16	893340	7
16	894334	4
16	903683	7
16	908845	4
16	916064	7
16	925239	4
16	925557	7
16	943525	5
